# Supplementary material for: Measuring Stimulus-Evoked Neurophysiological Differentiation in Distinct Populations of Neurons in Mouse Visual Cortex
Source: eNeuro. 2022 Feb 8;9(1):ENEURO.0280-21.2021. doi: 10.1523/ENEURO.0280-21.2021 (PMC8856714; doi:10.1523/ENEURO.0280-21.2021)
Supplement: Extended Data 1 — Analysis code. All analyses and figures can be reproduced by following the instructions in README.md. Download Extended Data 1, ZIP file. [file enu-eN-NWR-0280-21-s02.zip]

Archive with 2,756 entries (2,475 files):
- extended-data-1/
- __MACOSX/._extended-data-1
- extended-data-1/stats.ipynb
- __MACOSX/extended-data-1/._stats.ipynb
- extended-data-1/fig_1-3.ipynb
- __MACOSX/extended-data-1/._fig_1-3.ipynb
- extended-data-1/fig_3,3-1,3-8,3-9,5,5-1.ipynb
- __MACOSX/extended-data-1/._fig_3,3-1,3-8,3-9,5,5-1.ipynb
- extended-data-1/matplotlibrc
- __MACOSX/extended-data-1/._matplotlibrc
- extended-data-1/main.ipynb
- __MACOSX/extended-data-1/._main.ipynb
- extended-data-1/fig_8.ipynb
- __MACOSX/extended-data-1/._fig_8.ipynb
- extended-data-1/metadata.py
- __MACOSX/extended-data-1/._metadata.py
- extended-data-1/analysis.py
- __MACOSX/extended-data-1/._analysis.py
- extended-data-1/environment.yml
- __MACOSX/extended-data-1/._environment.yml
- extended-data-1/fig_2-1.ipynb
- __MACOSX/extended-data-1/._fig_2-1.ipynb
- extended-data-1/fig_1-2.ipynb
- __MACOSX/extended-data-1/._fig_1-2.ipynb
- extended-data-1/fig_6,6-1,7-1.ipynb
- __MACOSX/extended-data-1/._fig_6,6-1,7-1.ipynb
- extended-data-1/README.md
- __MACOSX/extended-data-1/._README.md
- extended-data-1/spectral_differentiation.py
- __MACOSX/extended-data-1/._spectral_differentiation.py
- extended-data-1/results/
- __MACOSX/extended-data-1/._results
- extended-data-1/table-1.ipynb
- __MACOSX/extended-data-1/._table-1.ipynb
- extended-data-1/fig_7.ipynb
- __MACOSX/extended-data-1/._fig_7.ipynb
- extended-data-1/environment.cross-platform.yml
- __MACOSX/extended-data-1/._environment.cross-platform.yml
- extended-data-1/.gitignore
- __MACOSX/extended-data-1/._.gitignore
- extended-data-1/figures/
- __MACOSX/extended-data-1/._figures
- extended-data-1/fig_3-2,3-3,3-4,3-5,3-6,3-7.ipynb
- __MACOSX/extended-data-1/._fig_3-2,3-3,3-4,3-5,3-6,3-7.ipynb
- extended-data-1/fig_1.ipynb
- __MACOSX/extended-data-1/._fig_1.ipynb
- extended-data-1/umap-params.yml
- __MACOSX/extended-data-1/._umap-params.yml
- extended-data-1/load.py
- __MACOSX/extended-data-1/._load.py
- extended-data-1/.git/
- __MACOSX/extended-data-1/._.git
- extended-data-1/fig_4.ipynb
- __MACOSX/extended-data-1/._fig_4.ipynb
- extended-data-1/stimulus_properties.ipynb
- __MACOSX/extended-data-1/._stimulus_properties.ipynb
- extended-data-1/results/decoding__stimuli-continuous_natural__decode-identity__scoring-f1_score.parquet
- __MACOSX/extended-data-1/results/._decoding__stimuli-continuous_natural__decode-identity__scoring-f1_score.parquet
- extended-data-1/results/main__no-transients.parquet
- __MACOSX/extended-data-1/results/._main__no-transients.parquet
- extended-data-1/results/.DS_Store
- __MACOSX/extended-data-1/results/._.DS_Store
- extended-data-1/results/table-s1.csv
- __MACOSX/extended-data-1/results/._table-s1.csv
- extended-data-1/results/permutation_tests_summary.csv
- __MACOSX/extended-data-1/results/._permutation_tests_summary.csv
- extended-data-1/results/stats__fig_5-1.txt
- __MACOSX/extended-data-1/results/._stats__fig_5-1.txt
- extended-data-1/results/sensitivity_analysis.parquet
- __MACOSX/extended-data-1/results/._sensitivity_analysis.parquet
- extended-data-1/results/stimulus_properties.parquet
- __MACOSX/extended-data-1/results/._stimulus_properties.parquet
- extended-data-1/results/stats__fig_3-1.txt
- __MACOSX/extended-data-1/results/._stats__fig_3-1.txt
- extended-data-1/results/permutation_tests.parquet
- __MACOSX/extended-data-1/results/._permutation_tests.parquet
- extended-data-1/results/stats__fig_5.txt
- __MACOSX/extended-data-1/results/._stats__fig_5.txt
- extended-data-1/results/effect_size.parquet
- __MACOSX/extended-data-1/results/._effect_size.parquet
- extended-data-1/results/behavior_by_session.parquet
- __MACOSX/extended-data-1/results/._behavior_by_session.parquet
- extended-data-1/results/stats__arousal/
- __MACOSX/extended-data-1/results/._stats__arousal
- extended-data-1/results/stats.parquet
- __MACOSX/extended-data-1/results/._stats.parquet
- extended-data-1/results/stats__fig_3-9.txt
- __MACOSX/extended-data-1/results/._stats__fig_3-9.txt
- extended-data-1/results/stats__fig_3-8.txt
- __MACOSX/extended-data-1/results/._stats__fig_3-8.txt
- extended-data-1/results/mean_centroid_distance__events.parquet
- __MACOSX/extended-data-1/results/._mean_centroid_distance__events.parquet
- extended-data-1/results/main.parquet
- __MACOSX/extended-data-1/results/._main.parquet
- extended-data-1/results/decoding__stimuli-unscrambled_scrambled__decode-category__scoring-balanced_accuracy.parquet
- __MACOSX/extended-data-1/results/._decoding__stimuli-unscrambled_scrambled__decode-category__scoring-balanced_accuracy.parquet
- extended-data-1/results/stats__arousal.parquet
- __MACOSX/extended-data-1/results/._stats__arousal.parquet
- extended-data-1/results/main__events.parquet
- __MACOSX/extended-data-1/results/._main__events.parquet
- extended-data-1/results/behavior_by_trial.parquet
- __MACOSX/extended-data-1/results/._behavior_by_trial.parquet
- extended-data-1/results/stats/
- __MACOSX/extended-data-1/results/._stats
- extended-data-1/results/mean_centroid_distance.parquet
- __MACOSX/extended-data-1/results/._mean_centroid_distance.parquet
- extended-data-1/results/decoding__stimuli-all__decode-identity__scoring-balanced_accuracy.parquet
- __MACOSX/extended-data-1/results/._decoding__stimuli-all__decode-identity__scoring-balanced_accuracy.parquet
- extended-data-1/figures/fig_3-2,3-2,3-4/
- __MACOSX/extended-data-1/figures/._fig_3-2,3-2,3-4
- extended-data-1/figures/fig_5/
- __MACOSX/extended-data-1/figures/._fig_5
- extended-data-1/figures/.DS_Store
- __MACOSX/extended-data-1/figures/._.DS_Store
- extended-data-1/figures/fig_3-5,3-6,3-7/
- __MACOSX/extended-data-1/figures/._fig_3-5,3-6,3-7
- extended-data-1/figures/fig_3/
- __MACOSX/extended-data-1/figures/._fig_3
- extended-data-1/figures/fig_4/
- __MACOSX/extended-data-1/figures/._fig_4
- extended-data-1/figures/fig_3-8/
- __MACOSX/extended-data-1/figures/._fig_3-8
- extended-data-1/figures/fig_3-1/
- __MACOSX/extended-data-1/figures/._fig_3-1
- extended-data-1/figures/fig_7-1/
- __MACOSX/extended-data-1/figures/._fig_7-1
- extended-data-1/figures/fig_3-9/
- __MACOSX/extended-data-1/figures/._fig_3-9
- extended-data-1/figures/fig_1-3/
- __MACOSX/extended-data-1/figures/._fig_1-3
- extended-data-1/figures/fig_1/
- __MACOSX/extended-data-1/figures/._fig_1
- extended-data-1/figures/fig_2-1/
- __MACOSX/extended-data-1/figures/._fig_2-1
- extended-data-1/figures/fig_6/
- __MACOSX/extended-data-1/figures/._fig_6
- extended-data-1/figures/fig_8/
- __MACOSX/extended-data-1/figures/._fig_8
- extended-data-1/figures/fig_8-1/
- __MACOSX/extended-data-1/figures/._fig_8-1
- extended-data-1/figures/fig_6-1/
- __MACOSX/extended-data-1/figures/._fig_6-1
- extended-data-1/figures/fig_5-1/
- __MACOSX/extended-data-1/figures/._fig_5-1
- extended-data-1/.git/.DS_Store
- __MACOSX/extended-data-1/.git/._.DS_Store
- extended-data-1/.git/ORIG_HEAD
- __MACOSX/extended-data-1/.git/._ORIG_HEAD
- extended-data-1/.git/config
- __MACOSX/extended-data-1/.git/._config
- extended-data-1/.git/objects/
- __MACOSX/extended-data-1/.git/._objects
- extended-data-1/.git/rr-cache/
- __MACOSX/extended-data-1/.git/._rr-cache
- extended-data-1/.git/HEAD
- __MACOSX/extended-data-1/.git/._HEAD
- extended-data-1/.git/info/
- __MACOSX/extended-data-1/.git/._info
- extended-data-1/.git/logs/
- __MACOSX/extended-data-1/.git/._logs
- extended-data-1/.git/description
- __MACOSX/extended-data-1/.git/._description
- extended-data-1/.git/hooks/
- __MACOSX/extended-data-1/.git/._hooks
- extended-data-1/.git/refs/
- __MACOSX/extended-data-1/.git/._refs
- extended-data-1/.git/index
- __MACOSX/extended-data-1/.git/._index
- extended-data-1/.git/branches/
- __MACOSX/extended-data-1/.git/._branches
- extended-data-1/.git/MERGE_RR
- __MACOSX/extended-data-1/.git/._MERGE_RR
- extended-data-1/.git/COMMIT_EDITMSG
- __MACOSX/extended-data-1/.git/._COMMIT_EDITMSG
- extended-data-1/.git/FETCH_HEAD
- __MACOSX/extended-data-1/.git/._FETCH_HEAD
- extended-data-1/results/stats__arousal/spectral-differentiation__state_length-0.2__metric-euclidean__window-nan__window_param--1.0__overlap-0.0__log_frequency-True.txt
- __MACOSX/extended-data-1/results/stats__arousal/._spectral-differentiation__state_length-0.2__metric-euclidean__window-nan__window_param--1.0__overlap-0.0__log_frequency-True.txt
- extended-data-1/results/stats__arousal/spectral-differentiation__state_length-0.5__metric-chebyshev__window-kaiser__window_param-14.0__overlap-0.5__log_frequency-False.txt
- __MACOSX/extended-data-1/results/stats__arousal/._spectral-differentiation__state_length-0.5__metric-chebyshev__window-kaiser__window_param-14.0__overlap-0.5__log_frequency-False.txt
- extended-data-1/results/stats__arousal/spectral-differentiation__state_length-0.5__metric-cityblock__window-nan__window_param--1.0__overlap-0.0__log_frequency-True.txt
- __MACOSX/extended-data-1/results/stats__arousal/._spectral-differentiation__state_length-0.5__metric-cityblock__window-nan__window_param--1.0__overlap-0.0__log_frequency-True.txt
- extended-data-1/results/stats__arousal/spectral-differentiation__state_length-2.0__metric-chebyshev__window-tukey__window_param-0.25__overlap-0.125__log_frequency-True.txt
- __MACOSX/extended-data-1/results/stats__arousal/._spectral-differentiation__state_length-2.0__metric-chebyshev__window-tukey__window_param-0.25__overlap-0.125__log_frequency-True.txt
- extended-data-1/results/stats__arousal/spectral-differentiation__state_length-1.0__metric-euclidean__window-kaiser__window_param-14.0__overlap-0.5__log_frequency-False.txt
- __MACOSX/extended-data-1/results/stats__arousal/._spectral-differentiation__state_length-1.0__metric-euclidean__window-kaiser__window_param-14.0__overlap-0.5__log_frequency-False.txt
- extended-data-1/results/stats__arousal/spectral-differentiation__state_length-5.0__metric-cityblock__window-kaiser__window_param-14.0__overlap-0.5__log_frequency-False.txt
- __MACOSX/extended-data-1/results/stats__arousal/._spectral-differentiation__state_length-5.0__metric-cityblock__window-kaiser__window_param-14.0__overlap-0.5__log_frequency-False.txt
- extended-data-1/results/stats__arousal/spectral-differentiation__state_length-1.0__metric-cityblock__window-nan__window_param--1.0__overlap-0.0__log_frequency-False.txt
- __MACOSX/extended-data-1/results/stats__arousal/._spectral-differentiation__state_length-1.0__metric-cityblock__window-nan__window_param--1.0__overlap-0.0__log_frequency-False.txt
- extended-data-1/results/stats__arousal/spectral-differentiation__state_length-1.0__metric-chebyshev__window-nan__window_param--1.0__overlap-0.0__log_frequency-True.txt
- __MACOSX/extended-data-1/results/stats__arousal/._spectral-differentiation__state_length-1.0__metric-chebyshev__window-nan__window_param--1.0__overlap-0.0__log_frequency-True.txt
- extended-data-1/results/stats__arousal/spectral-differentiation__state_length-0.2__metric-chebyshev__window-kaiser__window_param-14.0__overlap-0.5__log_frequency-False.txt
- __MACOSX/extended-data-1/results/stats__arousal/._spectral-differentiation__state_length-0.2__metric-chebyshev__window-kaiser__window_param-14.0__overlap-0.5__log_frequency-False.txt
- extended-data-1/results/stats__arousal/spectral-differentiation__state_length-1.0__metric-cityblock__window-tukey__window_param-0.25__overlap-0.125__log_frequency-True.txt
- __MACOSX/extended-data-1/results/stats__arousal/._spectral-differentiation__state_length-1.0__metric-cityblock__window-tukey__window_param-0.25__overlap-0.125__log_frequency-True.txt
- extended-data-1/results/stats__arousal/spectral-differentiation__state_length-5.0__metric-euclidean__window-tukey__window_param-0.25__overlap-0.125__log_frequency-True.txt
- __MACOSX/extended-data-1/results/stats__arousal/._spectral-differentiation__state_length-5.0__metric-euclidean__window-tukey__window_param-0.25__overlap-0.125__log_frequency-True.txt
- extended-data-1/results/stats__arousal/spectral-differentiation__state_length-5.0__metric-cityblock__window-nan__window_param--1.0__overlap-0.0__log_frequency-True.txt
- __MACOSX/extended-data-1/results/stats__arousal/._spectral-differentiation__state_length-5.0__metric-cityblock__window-nan__window_param--1.0__overlap-0.0__log_frequency-True.txt
- extended-data-1/results/stats__arousal/spectral-differentiation__state_length-0.5__metric-chebyshev__window-kaiser__window_param-14.0__overlap-0.5__log_frequency-True.txt
- __MACOSX/extended-data-1/results/stats__arousal/._spectral-differentiation__state_length-0.5__metric-chebyshev__window-kaiser__window_param-14.0__overlap-0.5__log_frequency-True.txt
- extended-data-1/results/stats__arousal/spectral-differentiation__state_length-0.5__metric-euclidean__window-kaiser__window_param-14.0__overlap-0.5__log_frequency-True.txt
- __MACOSX/extended-data-1/results/stats__arousal/._spectral-differentiation__state_length-0.5__metric-euclidean__window-kaiser__window_param-14.0__overlap-0.5__log_frequency-True.txt
- extended-data-1/results/stats__arousal/spectral-differentiation__state_length-2.0__metric-cityblock__window-kaiser__window_param-14.0__overlap-0.5__log_frequency-False.txt
- __MACOSX/extended-data-1/results/stats__arousal/._spectral-differentiation__state_length-2.0__metric-cityblock__window-kaiser__window_param-14.0__overlap-0.5__log_frequency-False.txt
- extended-data-1/results/stats__arousal/spectral-differentiation__state_length-0.5__metric-euclidean__window-kaiser__window_param-14.0__overlap-0.5__log_frequency-False.txt
- __MACOSX/extended-data-1/results/stats__arousal/._spectral-differentiation__state_length-0.5__metric-euclidean__window-kaiser__window_param-14.0__overlap-0.5__log_frequency-False.txt
- extended-data-1/results/stats__arousal/spectral-differentiation__state_length-5.0__metric-cityblock__window-nan__window_param--1.0__overlap-0.0__log_frequency-False.txt
- __MACOSX/extended-data-1/results/stats__arousal/._spectral-differentiation__state_length-5.0__metric-cityblock__window-nan__window_param--1.0__overlap-0.0__log_frequency-False.txt
- extended-data-1/results/stats__arousal/spectral-differentiation__state_length-2.0__metric-cityblock__window-nan__window_param--1.0__overlap-0.0__log_frequency-True.txt
- __MACOSX/extended-data-1/results/stats__arousal/._spectral-differentiation__state_length-2.0__metric-cityblock__window-nan__window_param--1.0__overlap-0.0__log_frequency-True.txt
- extended-data-1/results/stats__arousal/spectral-differentiation__state_length-2.0__metric-euclidean__window-tukey__window_param-0.25__overlap-0.125__log_frequency-True.txt
- __MACOSX/extended-data-1/results/stats__arousal/._spectral-differentiation__state_length-2.0__metric-euclidean__window-tukey__window_param-0.25__overlap-0.125__log_frequency-True.txt
- extended-data-1/results/stats__arousal/spectral-differentiation__state_length-0.5__metric-cityblock__window-tukey__window_param-0.25__overlap-0.125__log_frequency-True.txt
- __MACOSX/extended-data-1/results/stats__arousal/._spectral-differentiation__state_length-0.5__metric-cityblock__window-tukey__window_param-0.25__overlap-0.125__log_frequency-True.txt
- extended-data-1/results/stats__arousal/spectral-differentiation__state_length-1.0__metric-chebyshev__window-kaiser__window_param-14.0__overlap-0.5__log_frequency-False.txt
- __MACOSX/extended-data-1/results/stats__arousal/._spectral-differentiation__state_length-1.0__metric-chebyshev__window-kaiser__window_param-14.0__overlap-0.5__log_frequency-False.txt
- extended-data-1/results/stats__arousal/spectral-differentiation__state_length-0.2__metric-euclidean__window-nan__window_param--1.0__overlap-0.0__log_frequency-False.txt
- __MACOSX/extended-data-1/results/stats__arousal/._spectral-differentiation__state_length-0.2__metric-euclidean__window-nan__window_param--1.0__overlap-0.0__log_frequency-False.txt
- extended-data-1/results/stats__arousal/spectral-differentiation__state_length-0.5__metric-cityblock__window-kaiser__window_param-14.0__overlap-0.5__log_frequency-True.txt
- __MACOSX/extended-data-1/results/stats__arousal/._spectral-differentiation__state_length-0.5__metric-cityblock__window-kaiser__window_param-14.0__overlap-0.5__log_frequency-True.txt
- extended-data-1/results/stats__arousal/spectral-differentiation__state_length-0.2__metric-cityblock__window-tukey__window_param-0.25__overlap-0.125__log_frequency-True.txt
- __MACOSX/extended-data-1/results/stats__arousal/._spectral-differentiation__state_length-0.2__metric-cityblock__window-tukey__window_param-0.25__overlap-0.125__log_frequency-True.txt
- extended-data-1/results/stats__arousal/spectral-differentiation__state_length-0.2__metric-euclidean__window-kaiser__window_param-14.0__overlap-0.5__log_frequency-False.txt
- __MACOSX/extended-data-1/results/stats__arousal/._spectral-differentiation__state_length-0.2__metric-euclidean__window-kaiser__window_param-14.0__overlap-0.5__log_frequency-False.txt
- extended-data-1/results/stats__arousal/spectral-differentiation__state_length-0.2__metric-chebyshev__window-nan__window_param--1.0__overlap-0.0__log_frequency-False.txt
- __MACOSX/extended-data-1/results/stats__arousal/._spectral-differentiation__state_length-0.2__metric-chebyshev__window-nan__window_param--1.0__overlap-0.0__log_frequency-False.txt
- extended-data-1/results/stats__arousal/spectral-differentiation__state_length-5.0__metric-chebyshev__window-tukey__window_param-0.25__overlap-0.125__log_frequency-True.txt
- __MACOSX/extended-data-1/results/stats__arousal/._spectral-differentiation__state_length-5.0__metric-chebyshev__window-tukey__window_param-0.25__overlap-0.125__log_frequency-True.txt
- extended-data-1/results/stats__arousal/spectral-differentiation__state_length-0.2__metric-chebyshev__window-tukey__window_param-0.25__overlap-0.125__log_frequency-False.txt
- __MACOSX/extended-data-1/results/stats__arousal/._spectral-differentiation__state_length-0.2__metric-chebyshev__window-tukey__window_param-0.25__overlap-0.125__log_frequency-False.txt
- extended-data-1/results/stats__arousal/spectral-differentiation__state_length-1.0__metric-euclidean__window-nan__window_param--1.0__overlap-0.0__log_frequency-True.txt
- __MACOSX/extended-data-1/results/stats__arousal/._spectral-differentiation__state_length-1.0__metric-euclidean__window-nan__window_param--1.0__overlap-0.0__log_frequency-True.txt
- extended-data-1/results/stats__arousal/spectral-differentiation__state_length-0.5__metric-cityblock__window-nan__window_param--1.0__overlap-0.0__log_frequency-False.txt
- __MACOSX/extended-data-1/results/stats__arousal/._spectral-differentiation__state_length-0.5__metric-cityblock__window-nan__window_param--1.0__overlap-0.0__log_frequency-False.txt
- extended-data-1/results/stats__arousal/spectral-differentiation__state_length-2.0__metric-cityblock__window-tukey__window_param-0.25__overlap-0.125__log_frequency-False.txt
- __MACOSX/extended-data-1/results/stats__arousal/._spectral-differentiation__state_length-2.0__metric-cityblock__window-tukey__window_param-0.25__overlap-0.125__log_frequency-False.txt
- extended-data-1/results/stats__arousal/spectral-differentiation__state_length-10.0__metric-euclidean__window-tukey__window_param-0.25__overlap-0.125__log_frequency-True.txt
- __MACOSX/extended-data-1/results/stats__arousal/._spectral-differentiation__state_length-10.0__metric-euclidean__window-tukey__window_param-0.25__overlap-0.125__log_frequency-True.txt
- extended-data-1/results/stats__arousal/spectral-differentiation__state_length-10.0__metric-cityblock__window-kaiser__window_param-14.0__overlap-0.5__log_frequency-False.txt
- __MACOSX/extended-data-1/results/stats__arousal/._spectral-differentiation__state_length-10.0__metric-cityblock__window-kaiser__window_param-14.0__overlap-0.5__log_frequency-False.txt
- extended-data-1/results/stats__arousal/spectral-differentiation__state_length-10.0__metric-chebyshev__window-nan__window_param--1.0__overlap-0.0__log_frequency-False.txt
- __MACOSX/extended-data-1/results/stats__arousal/._spectral-differentiation__state_length-10.0__metric-chebyshev__window-nan__window_param--1.0__overlap-0.0__log_frequency-False.txt
- extended-data-1/results/stats__arousal/spectral-differentiation__state_length-10.0__metric-cityblock__window-nan__window_param--1.0__overlap-0.0__log_frequency-True.txt
- __MACOSX/extended-data-1/results/stats__arousal/._spectral-differentiation__state_length-10.0__metric-cityblock__window-nan__window_param--1.0__overlap-0.0__log_frequency-True.txt
- extended-data-1/results/stats__arousal/spectral-differentiation__state_length-10.0__metric-euclidean__window-tukey__window_param-0.25__overlap-0.125__log_frequency-False.txt
- __MACOSX/extended-data-1/results/stats__arousal/._spectral-differentiation__state_length-10.0__metric-euclidean__window-tukey__window_param-0.25__overlap-0.125__log_frequency-False.txt
- extended-data-1/results/stats__arousal/spectral-differentiation__state_length-1.0__metric-chebyshev__window-tukey__window_param-0.25__overlap-0.125__log_frequency-False.txt
- __MACOSX/extended-data-1/results/stats__arousal/._spectral-differentiation__state_length-1.0__metric-chebyshev__window-tukey__window_param-0.25__overlap-0.125__log_frequency-False.txt
- extended-data-1/results/stats__arousal/spectral-differentiation__state_length-0.2__metric-chebyshev__window-nan__window_param--1.0__overlap-0.0__log_frequency-True.txt
- __MACOSX/extended-data-1/results/stats__arousal/._spectral-differentiation__state_length-0.2__metric-chebyshev__window-nan__window_param--1.0__overlap-0.0__log_frequency-True.txt
- extended-data-1/results/stats__arousal/spectral-differentiation__state_length-10.0__metric-euclidean__window-nan__window_param--1.0__overlap-0.0__log_frequency-False.txt
- __MACOSX/extended-data-1/results/stats__arousal/._spectral-differentiation__state_length-10.0__metric-euclidean__window-nan__window_param--1.0__overlap-0.0__log_frequency-False.txt
- extended-data-1/results/stats__arousal/spectral-differentiation__state_length-2.0__metric-euclidean__window-nan__window_param--1.0__overlap-0.0__log_frequency-False.txt
- __MACOSX/extended-data-1/results/stats__arousal/._spectral-differentiation__state_length-2.0__metric-euclidean__window-nan__window_param--1.0__overlap-0.0__log_frequency-False.txt
- extended-data-1/results/stats__arousal/spectral-differentiation__state_length-1.0__metric-euclidean__window-tukey__window_param-0.25__overlap-0.125__log_frequency-False.txt
- __MACOSX/extended-data-1/results/stats__arousal/._spectral-differentiation__state_length-1.0__metric-euclidean__window-tukey__window_param-0.25__overlap-0.125__log_frequency-False.txt
- extended-data-1/results/stats__arousal/spectral-differentiation__state_length-5.0__metric-cityblock__window-kaiser__window_param-14.0__overlap-0.5__log_frequency-True.txt
- __MACOSX/extended-data-1/results/stats__arousal/._spectral-differentiation__state_length-5.0__metric-cityblock__window-kaiser__window_param-14.0__overlap-0.5__log_frequency-True.txt
- extended-data-1/results/stats__arousal/spectral-differentiation__state_length-10.0__metric-chebyshev__window-tukey__window_param-0.25__overlap-0.125__log_frequency-True.txt
- __MACOSX/extended-data-1/results/stats__arousal/._spectral-differentiation__state_length-10.0__metric-chebyshev__window-tukey__window_param-0.25__overlap-0.125__log_frequency-True.txt
- extended-data-1/results/stats__arousal/spectral-differentiation__state_length-10.0__metric-cityblock__window-kaiser__window_param-14.0__overlap-0.5__log_frequency-True.txt
- __MACOSX/extended-data-1/results/stats__arousal/._spectral-differentiation__state_length-10.0__metric-cityblock__window-kaiser__window_param-14.0__overlap-0.5__log_frequency-True.txt
- extended-data-1/results/stats__arousal/spectral-differentiation__state_length-2.0__metric-chebyshev__window-nan__window_param--1.0__overlap-0.0__log_frequency-False.txt
- __MACOSX/extended-data-1/results/stats__arousal/._spectral-differentiation__state_length-2.0__metric-chebyshev__window-nan__window_param--1.0__overlap-0.0__log_frequency-False.txt
- extended-data-1/results/stats__arousal/spectral-differentiation__state_length-5.0__metric-cityblock__window-tukey__window_param-0.25__overlap-0.125__log_frequency-False.txt
- __MACOSX/extended-data-1/results/stats__arousal/._spectral-differentiation__state_length-5.0__metric-cityblock__window-tukey__window_param-0.25__overlap-0.125__log_frequency-False.txt
- extended-data-1/results/stats__arousal/spectral-differentiation__state_length-10.0__metric-chebyshev__window-tukey__window_param-0.25__overlap-0.125__log_frequency-False.txt
- __MACOSX/extended-data-1/results/stats__arousal/._spectral-differentiation__state_length-10.0__metric-chebyshev__window-tukey__window_param-0.25__overlap-0.125__log_frequency-False.txt
- extended-data-1/results/stats__arousal/spectral-differentiation__state_length-10.0__metric-chebyshev__window-kaiser__window_param-14.0__overlap-0.5__log_frequency-True.txt
- __MACOSX/extended-data-1/results/stats__arousal/._spectral-differentiation__state_length-10.0__metric-chebyshev__window-kaiser__window_param-14.0__overlap-0.5__log_frequency-True.txt
- extended-data-1/results/stats__arousal/spectral-differentiation__state_length-10.0__metric-euclidean__window-kaiser__window_param-14.0__overlap-0.5__log_frequency-True.txt
- __MACOSX/extended-data-1/results/stats__arousal/._spectral-differentiation__state_length-10.0__metric-euclidean__window-kaiser__window_param-14.0__overlap-0.5__log_frequency-True.txt
- extended-data-1/results/stats__arousal/spectral-differentiation__state_length-5.0__metric-chebyshev__window-kaiser__window_param-14.0__overlap-0.5__log_frequency-True.txt
- __MACOSX/extended-data-1/results/stats__arousal/._spectral-differentiation__state_length-5.0__metric-chebyshev__window-kaiser__window_param-14.0__overlap-0.5__log_frequency-True.txt
- extended-data-1/results/stats__arousal/spectral-differentiation__state_length-5.0__metric-euclidean__window-kaiser__window_param-14.0__overlap-0.5__log_frequency-True.txt
- __MACOSX/extended-data-1/results/stats__arousal/._spectral-differentiation__state_length-5.0__metric-euclidean__window-kaiser__window_param-14.0__overlap-0.5__log_frequency-True.txt
- extended-data-1/results/stats__arousal/spectral-differentiation__state_length-0.5__metric-cityblock__window-tukey__window_param-0.25__overlap-0.125__log_frequency-False.txt
- __MACOSX/extended-data-1/results/stats__arousal/._spectral-differentiation__state_length-0.5__metric-cityblock__window-tukey__window_param-0.25__overlap-0.125__log_frequency-False.txt
- extended-data-1/results/stats__arousal/spectral-differentiation__state_length-0.2__metric-euclidean__window-tukey__window_param-0.25__overlap-0.125__log_frequency-False.txt
- __MACOSX/extended-data-1/results/stats__arousal/._spectral-differentiation__state_length-0.2__metric-euclidean__window-tukey__window_param-0.25__overlap-0.125__log_frequency-False.txt
- extended-data-1/results/stats__arousal/spectral-differentiation__state_length-5.0__metric-chebyshev__window-tukey__window_param-0.25__overlap-0.125__log_frequency-False.txt
- __MACOSX/extended-data-1/results/stats__arousal/._spectral-differentiation__state_length-5.0__metric-chebyshev__window-tukey__window_param-0.25__overlap-0.125__log_frequency-False.txt
- extended-data-1/results/stats__arousal/spectral-differentiation__state_length-10.0__metric-euclidean__window-kaiser__window_param-14.0__overlap-0.5__log_frequency-False.txt
- __MACOSX/extended-data-1/results/stats__arousal/._spectral-differentiation__state_length-10.0__metric-euclidean__window-kaiser__window_param-14.0__overlap-0.5__log_frequency-False.txt
- extended-data-1/results/stats__arousal/spectral-differentiation__state_length-10.0__metric-cityblock__window-tukey__window_param-0.25__overlap-0.125__log_frequency-False.txt
- __MACOSX/extended-data-1/results/stats__arousal/._spectral-differentiation__state_length-10.0__metric-cityblock__window-tukey__window_param-0.25__overlap-0.125__log_frequency-False.txt
- extended-data-1/results/stats__arousal/spectral-differentiation__state_length-10.0__metric-cityblock__window-tukey__window_param-0.25__overlap-0.125__log_frequency-True.txt
- __MACOSX/extended-data-1/results/stats__arousal/._spectral-differentiation__state_length-10.0__metric-cityblock__window-tukey__window_param-0.25__overlap-0.125__log_frequency-True.txt
- extended-data-1/results/stats__arousal/spectral-differentiation__state_length-10.0__metric-cityblock__window-nan__window_param--1.0__overlap-0.0__log_frequency-False.txt
- __MACOSX/extended-data-1/results/stats__arousal/._spectral-differentiation__state_length-10.0__metric-cityblock__window-nan__window_param--1.0__overlap-0.0__log_frequency-False.txt
- extended-data-1/results/stats__arousal/spectral-differentiation__state_length-5.0__metric-euclidean__window-nan__window_param--1.0__overlap-0.0__log_frequency-True.txt
- __MACOSX/extended-data-1/results/stats__arousal/._spectral-differentiation__state_length-5.0__metric-euclidean__window-nan__window_param--1.0__overlap-0.0__log_frequency-True.txt
- extended-data-1/results/stats__arousal/spectral-differentiation__state_length-0.2__metric-cityblock__window-nan__window_param--1.0__overlap-0.0__log_frequency-True.txt
- __MACOSX/extended-data-1/results/stats__arousal/._spectral-differentiation__state_length-0.2__metric-cityblock__window-nan__window_param--1.0__overlap-0.0__log_frequency-True.txt
- extended-data-1/results/stats__arousal/spectral-differentiation__state_length-2.0__metric-euclidean__window-tukey__window_param-0.25__overlap-0.125__log_frequency-False.txt
- __MACOSX/extended-data-1/results/stats__arousal/._spectral-differentiation__state_length-2.0__metric-euclidean__window-tukey__window_param-0.25__overlap-0.125__log_frequency-False.txt
- extended-data-1/results/stats__arousal/spectral-differentiation__state_length-0.5__metric-euclidean__window-nan__window_param--1.0__overlap-0.0__log_frequency-False.txt
- __MACOSX/extended-data-1/results/stats__arousal/._spectral-differentiation__state_length-0.5__metric-euclidean__window-nan__window_param--1.0__overlap-0.0__log_frequency-False.txt
[truncated: 2,456 more entries]
