# Supplementary material for: Measuring Stimulus-Evoked Neurophysiological Differentiation in Distinct Populations of Neurons in Mouse Visual Cortex
Source: eNeuro. 2022 Feb 8;9(1):ENEURO.0280-21.2021. doi: 10.1523/ENEURO.0280-21.2021 (PMC8856714; doi:10.1523/ENEURO.0280-21.2021)
Supplement: Extended Data 1 — Analysis code. All analyses and figures can be reproduced by following the instructions in README.md. Download Extended Data 1, ZIP file. [file enu-eN-NWR-0280-21-s02.zip › extended-data-1/stats.ipynb]

# %% [markdown]
# stats.ipynb

Perform the main statistical analyses

# %% [code]
from pathlib import Path

import numpy as np
import pandas as pd
from tqdm.notebook import tqdm

import analysis
from metadata import METADATA

# %% [code]
# Progress bars for apply
tqdm.pandas()

# %% [code]
OUTPUT_DIR = Path('results')

# %% [markdown]
## Set up R

# %% [code]
%load_ext rpy2.ipython

# %% [code]
%%R
library(tidyverse)
library(ggplot2)
library(lme4)
library(broom)
library(multcomp)

# %% [markdown]
## Build contrast matrices

# %% [markdown]
NOTE: The order of terms is hardcoded. It must match the order in the R model object.

# %% [markdown]
### Main analyses

# %% [code]
def rename_terms(model):
    terms = model.loc[model.group == "fixed", "term"]
    terms = terms.str.replace("area", "").str.replace("layer", "").str.replace("stimulus_type", "")
    return terms

# %% [code]
terms = [
    "(Intercept)",
    "L4",
    "L5",
    "natural",
    "L4:natural",
    "L5:natural"
]
contrasts = [
    "L2/3:natural - L2/3:artificial",
    "L4:natural - L4:artificial",
    "L5:natural - L5:artificial",
]
LAYER_CONTRAST_MATRIX_MAIN = pd.DataFrame(
    np.zeros([len(contrasts), len(terms)], dtype=int), 
    columns=terms,
    index=contrasts
)
# L23:natural - L23:artificial == 0
#   (intercept + natural) - (intercept) == 0
#   L23:natural == 0
LAYER_CONTRAST_MATRIX_MAIN.loc["L2/3:natural - L2/3:artificial", ["natural"]] = 1
# L4:natural - L4:artificial == 0
#   (intercept + L4 + natural + L4:natural) - (intercept + L4) == 0
#   natural + L4:natural == 0
LAYER_CONTRAST_MATRIX_MAIN.loc["L4:natural - L4:artificial", ["natural", "L4:natural"]] = 1
# L5:natural - L5:artificial == 0
#   (intercept + L5 + natural + L5:natural) - (intercept + L5) == 0
#   natural + L5:natural == 0
LAYER_CONTRAST_MATRIX_MAIN.loc["L5:natural - L5:artificial", ["natural", "L5:natural"]] = 1

LAYER_CONTRAST_MATRIX_MAIN

# %% [code]
terms = [
    "(Intercept)",
    "LM",
    "AL",
    "PM",
    "AM",
    "natural",
    "LM:natural",
    "AL:natural",
    "PM:natural",
    "AM:natural",
]
contrasts = [
    "V1:natural - V1:artificial",
    "LM:natural - LM:artificial",
    "AL:natural - AL:artificial",
    "PM:natural - PM:artificial",
    "AM:natural - AM:artificial",
]
AREA_CONTRAST_MATRIX_MAIN = pd.DataFrame(
    np.zeros([5, len(terms)], dtype=int), 
    columns=terms,
    index=contrasts,
)
# V1:natural - V1:artificial == 0
#   (intercept + natural + V1 + V1:natural) - (intercept + V1) == 0
#   natural + V1:natural== 0
AREA_CONTRAST_MATRIX_MAIN.loc["V1:natural - V1:artificial", ["natural"]] = 1
# L:natural - L:artificial == 0
#   (intercept + natural + L + L:natural) - (intercept + L) == 0
#   natural + L:natural == 0
AREA_CONTRAST_MATRIX_MAIN.loc["LM:natural - LM:artificial", ["natural", "LM:natural"]] = 1
# AL:natural - AL:artificial == 0
#   (intercept + natural) - (intercept) == 0
#   natural == 0
AREA_CONTRAST_MATRIX_MAIN.loc["AL:natural - AL:artificial", ["natural", "AL:natural"]] = 1
# PM:natural - PM:artificial == 0
#   (intercept + natural + PM + PM:natural) - (intercept + PM) == 0
#   natural + PM:natural == 0
AREA_CONTRAST_MATRIX_MAIN.loc["PM:natural - PM:artificial", ["natural", "PM:natural"]] = 1
# AM:natural - AM:artificial == 0
#   (intercept + natural + AM + AM:natural) - (intercept + AM) == 0
#   natural + AM:natural == 0
AREA_CONTRAST_MATRIX_MAIN.loc["AM:natural - AM:artificial", ["natural", "AM:natural"]] = 1

AREA_CONTRAST_MATRIX_MAIN

# %% [markdown]
### Arousal covariates

# %% [code]
terms = [
    "(Intercept)",
    "L4",
    "L5",
    "natural",
    "locomotion",
    "normalized_pupil_diameter",
    "L4:natural",
    "L5:natural"
]
contrasts = [
    "L2/3:natural - L2/3:artificial",
    "L4:natural - L4:artificial",
    "L5:natural - L5:artificial",
]
LAYER_CONTRAST_MATRIX_AROUSAL = pd.DataFrame(
    np.zeros([len(contrasts), len(terms)], dtype=int), 
    columns=terms,
    index=contrasts
)
# L23:natural - L23:artificial == 0
#   (intercept + natural) - (intercept) == 0
#   L23:natural == 0
LAYER_CONTRAST_MATRIX_AROUSAL.loc["L2/3:natural - L2/3:artificial", ["natural"]] = 1
# L4:natural - L4:artificial == 0
#   (intercept + L4 + natural + L4:natural) - (intercept + L4) == 0
#   natural + L4:natural == 0
LAYER_CONTRAST_MATRIX_AROUSAL.loc["L4:natural - L4:artificial", ["natural", "L4:natural"]] = 1
# L5:natural - L5:artificial == 0
#   (intercept + L5 + natural + L5:natural) - (intercept + L5) == 0
#   natural + L5:natural == 0
LAYER_CONTRAST_MATRIX_AROUSAL.loc["L5:natural - L5:artificial", ["natural", "L5:natural"]] = 1

LAYER_CONTRAST_MATRIX_AROUSAL

# %% [code]
terms = [
    "(Intercept)",
    "LM",
    "AL",
    "PM",
    "AM",
    "natural",
    "locomotion",
    "normalized_pupil_diameter",
    "LM:natural",
    "AL:natural",
    "PM:natural",
    "AM:natural",
]
contrasts = [
    "V1:natural - V1:artificial",
    "LM:natural - LM:artificial",
    "AL:natural - AL:artificial",
    "PM:natural - PM:artificial",
    "AM:natural - AM:artificial",
]
AREA_CONTRAST_MATRIX_AROUSAL = pd.DataFrame(
    np.zeros([5, len(terms)], dtype=int), 
    columns=terms,
    index=contrasts,
)
# V1:natural - V1:artificial == 0
#   (intercept + natural + V1 + V1:natural) - (intercept + V1) == 0
#   natural + V1:natural== 0
AREA_CONTRAST_MATRIX_AROUSAL.loc["V1:natural - V1:artificial", ["natural"]] = 1
# L:natural - L:artificial == 0
#   (intercept + natural + L + L:natural) - (intercept + L) == 0
#   natural + L:natural == 0
AREA_CONTRAST_MATRIX_AROUSAL.loc["LM:natural - LM:artificial", ["natural", "LM:natural"]] = 1
# AL:natural - AL:artificial == 0
#   (intercept + natural) - (intercept) == 0
#   natural == 0
AREA_CONTRAST_MATRIX_AROUSAL.loc["AL:natural - AL:artificial", ["natural", "AL:natural"]] = 1
# PM:natural - PM:artificial == 0
#   (intercept + natural + PM + PM:natural) - (intercept + PM) == 0
#   natural + PM:natural == 0
AREA_CONTRAST_MATRIX_AROUSAL.loc["PM:natural - PM:artificial", ["natural", "PM:natural"]] = 1
# AM:natural - AM:artificial == 0
#   (intercept + natural + AM + AM:natural) - (intercept + AM) == 0
#   natural + AM:natural == 0
AREA_CONTRAST_MATRIX_AROUSAL.loc["AM:natural - AM:artificial", ["natural", "AM:natural"]] = 1

AREA_CONTRAST_MATRIX_AROUSAL

# %% [markdown]
## LME functions

# %% [code]
%%R
compare_lme_models = function(data, formula, reduced_formula, contrast_matrix, posthoc_alternative) {
    # Estimate models
    model = lmer(formula, data=data, REML=FALSE)
    reduced_model = lmer(reduced_formula, data=data, REML=FALSE)
    # Compare models
    model_comparison = anova(model, reduced_model)
    
    # Run post hoc tests
    posthoc_model = glht(model, as.matrix(contrast_matrix), alternative = posthoc_alternative)
    posthoc_confidence_intervals = confint(posthoc_model)
    
    tidy_model = tidy(model)
    tidy_reduced_model = tidy(reduced_model)
    tidy_comparison = tidy(model_comparison)
    tidy_posthoc = tidy(summary(posthoc_model))
    tidy_posthoc_confidence_intervals = tidy(posthoc_confidence_intervals)

    tidy_comparison$test_type = "likelihood_ratio"
    tidy_posthoc$test_type = "posthoc"
    
    # Return output in tidy form
    list(
        "model" = tidy_model,
        "reduced_model" = tidy_reduced_model,
        "comparison" = tidy_comparison,
        "posthoc" = tidy_posthoc,
        "comparison_description" = capture.output(print(model_comparison)),
        "posthoc_description" = capture.output(print(summary(posthoc_model))),
        "posthoc_confidence_intervals" = capture.output(print(posthoc_confidence_intervals))
    )
}

# %% [code]
import rpy2.robjects as ro


def lme_result_to_python(lme_result):
    """Convert the output of the R function `compare_lme_models` to Python objects."""
    with ro.conversion.localconverter(ro.default_converter + ro.pandas2ri.converter):
        output = dict(
            zip(
                ["model", "reduced_model", "comparison", "posthoc"],
                list(map(ro.conversion.rpy2py, lme_result[:4])),
            )
        )
    output.update(
        {
            "comparison_description": "\n".join(lme_result[4]),
            "posthoc_description": "\n".join(lme_result[5]),
            "posthoc_confidence_intervals": "\n".join(lme_result[6]),
        }
    )
    return output

# %% [code]
def run_lme(data, formula, reduced_formula, contrast_matrix, posthoc_alternative):
    """
    Keyword Arguments:
        posthoc_alternative: The type of post-hoc test to perform ('two.sided', 'less', 'greater')
    """
    lme_result = %R -i data -i formula -i reduced_formula -i contrast_matrix -i posthoc_alternative compare_lme_models(data, formula, reduced_formula, contrast_matrix, posthoc_alternative)
    # Check that contrast matrix terms are as expected
    lme_result = lme_result_to_python(lme_result)
    expected_terms = list(contrast_matrix.columns)
    actual_terms = list(rename_terms(lme_result['model']))
    assert expected_terms == actual_terms, (
        'Unexpected terms in the posthoc model; check the contrast matrix!\n'
        f'  Expected: {expected_terms}\n'
        f'    Actual: {actual_terms}'
    )
    return lme_result

# %% [code]
EXPECTED_NUMBER_OF_OBSERVATIONS = 2200

# %% [code]
def run_stats(
    data,
    output_path,
    prefix="",
):
    assert (
        data.shape[0] == EXPECTED_NUMBER_OF_OBSERVATIONS
    ), "Unexpected number of observations, check parameters!"

    posthoc_alternative = "greater"

    layer_result = run_lme(
        data,
        LAYER_FORMULA,
        LAYER_REDUCED_FORMULA,
        LAYER_CONTRAST_MATRIX,
        posthoc_alternative=posthoc_alternative,
    )
    layer_result_df = layer_result["comparison"].merge(
        layer_result["posthoc"], how="outer"
    )
    layer_result_df["interaction"] = "layer"
    layer_result_df["formula"] = LAYER_FORMULA
    layer_result_df["reduced_formula"] = LAYER_REDUCED_FORMULA

    area_result = run_lme(
        data,
        AREA_FORMULA,
        AREA_REDUCED_FORMULA,
        AREA_CONTRAST_MATRIX,
        posthoc_alternative=posthoc_alternative,
    )
    area_result_df = area_result["comparison"].merge(
        area_result["posthoc"], how="outer"
    )
    area_result_df["interaction"] = "area"
    area_result_df["formula"] = AREA_FORMULA
    area_result_df["reduced_formula"] = AREA_REDUCED_FORMULA

    result_df = pd.concat([layer_result_df, area_result_df], axis="rows")
    result_df["posthoc_alternative"] = posthoc_alternative

    with output_path.open(mode="wt") as f:
        f.write(
            prefix
            + "\n".join(
                [
                    "=" * 80,
                    "Layer",
                    "=" * 80,
                    layer_result["comparison_description"],
                    layer_result["posthoc_description"],
                    layer_result["posthoc_confidence_intervals"],
                    "",
                    "=" * 80,
                    "Area",
                    "=" * 80,
                    area_result["comparison_description"],
                    area_result["posthoc_description"],
                    area_result["posthoc_confidence_intervals"],
                    "\n"*2,
                    "~"*80,
                    "\n"*2,
                ]
            )
        )

    return result_df

# %% [code]
def run_all_stats(
    group, 
    grouping_parameters=(), 
    output_dir='', 
    filename_prefix="spectral-differentiation", 
    *args, 
    **kwargs,
):
    if len(grouping_parameters) > 1:
        params = dict(zip(grouping_parameters, group.name))
    else:
        params = {grouping_parameters[0]: group.name}
    output_path = (output_dir / ("__".join([filename_prefix, analysis.make_filename(params)]) + '.txt'))
    prefix = "\n".join(
        [
            "Parameters:",
            str(params),
            "\n\n",
        ]
    )
    return run_stats(group, output_path, *args, prefix=prefix, **kwargs)

# %% [markdown]
# Spectral differentiation

# %% [markdown]
### Figures 3 and related figures

- Main results
- Sensitivity analysis
- Arousal variables as covariates
- Event data
- DF/F data with transients removed

# %% [code]
response = "log(normalized differentiation)"

# %% [code]
LAYER_CONTRAST_MATRIX = LAYER_CONTRAST_MATRIX_MAIN

# %% [code]
AREA_CONTRAST_MATRIX = AREA_CONTRAST_MATRIX_MAIN

# %% [markdown]
## Load data

# %% [code]
df = pd.read_parquet("results/sensitivity_analysis.parquet")

main = pd.read_parquet("results/main.parquet")

main_events = pd.read_parquet("results/main__events.parquet")

main_no_transients = pd.read_parquet("results/main__no-transients.parquet")

# %% [code]
for data in [df, main, main_events, main_no_transients]:
    analysis.prepare_data_for_r(data, response)

# %% [markdown]
## Estimate models

# %% [code]
LAYER_FORMULA = f"`{response}` ~ 1 + layer * stimulus_type + (1 | session)"
LAYER_REDUCED_FORMULA = f"`{response}` ~ 1 + layer + stimulus_type + (1 | session)" 
print(LAYER_FORMULA)
print(LAYER_REDUCED_FORMULA)

# %% [code]
AREA_FORMULA = f"`{response}` ~ 1 + area * stimulus_type + (1 | session)"
AREA_REDUCED_FORMULA = f"`{response}` ~ 1 + area + stimulus_type + (1 | session)" 
print(AREA_FORMULA)
print(AREA_REDUCED_FORMULA)

# %% [code]
LAYER_CONTRAST_MATRIX = LAYER_CONTRAST_MATRIX_MAIN
AREA_CONTRAST_MATRIX = AREA_CONTRAST_MATRIX_MAIN

# %% [code]
GROUPING_PARAMETERS = [
    "state_length",
    "metric",
    "window",
    "window_param",
    "overlap",
    "log_frequency",
]

# %% [code]
def sensitivity_analysis(data, output_dir):
    # Run for all combinations
    stats = (
        data.reset_index()
        .groupby(GROUPING_PARAMETERS, dropna=False)
        .progress_apply(
            run_all_stats, 
            grouping_parameters=GROUPING_PARAMETERS,
            output_dir=output_dir, 
            filename_prefix='spectral-differentiation',
        )
    )
    stats.index = stats.index.droplevel(None)

    index = stats.index.names
    stats = stats.reset_index()
    # Remap values for display
    stats = stats.assign(
        window=stats['window'].replace({None: 'rectangular'}),
        overlap=stats['overlap'].fillna(0),
    )
    # Rename posthoc differences
    renames = {
        'layer': {
            "L2/3:natural - L2/3:artificial": "L2/3",
            "L4:natural - L4:artificial": "L4",
            "L5:natural - L5:artificial": "L5",
        },
        'area': {
            "V1:natural - V1:artificial": "V1",
            "LM:natural - LM:artificial": "LM",
            "AL:natural - AL:artificial": "AL",
            "PM:natural - PM:artificial": "PM",
            "AM:natural - AM:artificial": "AM",
        }
    }
    for interaction, rename in renames.items():
        stats[interaction] = stats["lhs"].map(rename)
        stats[interaction] = pd.Categorical(
            stats[interaction], categories=rename.values(), ordered=True
        )
    # Restore index
    stats = stats.set_index(index)
    
    return stats

# %% [code]
output_dir = OUTPUT_DIR/'stats'
output_dir.mkdir(exist_ok=True, parents=True)

# Unscrambled vs. scrambled
subset = (
    df
    .loc[df["stimulus_is_scrambled_pair"]]
    .reset_index()
)
print(subset.shape)

stats = sensitivity_analysis(subset, output_dir)
stats.to_parquet(OUTPUT_DIR/'stats.parquet')

# %% [markdown]
### Figure 3

# %% [code]
cat results/stats/spectral-differentiation__state_length-1.0__metric-euclidean__window-nan__window_param--1.0__overlap-0.0__log_frequency-False.txt

# %% [markdown]
### Figure 3-1

# %% [code]
subset = main.loc[
    main['stimulus_is_block']
]

# %% [code]
output_path = OUTPUT_DIR / "stats__fig_3-1.txt"

# %% [code]
EXPECTED_NUMBER_OF_OBSERVATIONS = 5280

# %% [code]
result = run_stats(subset, output_path)

# %% [code]
cat {output_path}

# %% [markdown]
### Figure 3-8

# %% [code]
subset = main_events.loc[
    main_events["stimulus_is_scrambled_pair"]
]

# %% [code]
output_path = OUTPUT_DIR / "stats__fig_3-8.txt"

# %% [code]
EXPECTED_NUMBER_OF_OBSERVATIONS = 2200

# %% [code]
result = run_stats(subset, output_path)

# %% [code]
cat {output_path}

# %% [markdown]
### Figure 3-9

# %% [code]
subset = main_no_transients.loc[
    main_events["stimulus_is_scrambled_pair"]
]

# %% [code]
output_path = OUTPUT_DIR / "stats__fig_3-9.txt"

# %% [code]
EXPECTED_NUMBER_OF_OBSERVATIONS = 2200

# %% [code]
result = run_stats(subset, output_path)

# %% [code]
cat {output_path}

# %% [markdown]
## Figures 3-5, 3-6, & 3-7

Sensitivity analysis with arousal covariates

# %% [code]
LAYER_CONTRAST_MATRIX = LAYER_CONTRAST_MATRIX_AROUSAL
AREA_CONTRAST_MATRIX = AREA_CONTRAST_MATRIX_AROUSAL

# %% [markdown]
### Estimate models

# %% [code]
LAYER_FORMULA = f"`{response}` ~ 1 + layer * stimulus_type + locomotion + normalized_pupil_diameter + (1 | session)"
LAYER_REDUCED_FORMULA = f"`{response}` ~ 1 + layer + stimulus_type + locomotion + normalized_pupil_diameter + (1 | session)" 
print(LAYER_FORMULA)
print(LAYER_REDUCED_FORMULA)

# %% [code]
AREA_FORMULA = f"`{response}` ~ 1 + area * stimulus_type + locomotion + normalized_pupil_diameter + (1 | session)"
AREA_REDUCED_FORMULA = f"`{response}` ~ 1 + area + stimulus_type + locomotion + normalized_pupil_diameter + (1 | session)" 
print(AREA_FORMULA)
print(AREA_REDUCED_FORMULA)

# %% [code]
output_dir = OUTPUT_DIR/'stats__arousal'
output_dir.mkdir(exist_ok=True, parents=True)

# Unscrambled vs. scrambled
subset = (
    df
    .loc[df["stimulus_is_scrambled_pair"]]
    .reset_index()
)
print(subset.shape)

stats = sensitivity_analysis(subset, output_dir)
stats.to_parquet(OUTPUT_DIR/'stats__arousal.parquet')

# %% [markdown]
# Mean centroid distance

# %% [code]
response = "log(mean_centroid_distance)"

# %% [code]
df = pd.read_parquet("results/mean_centroid_distance.parquet")

df_events = pd.read_parquet("results/mean_centroid_distance__events.parquet")

# %% [code]
for data in [df, df_events]:
    analysis.prepare_data_for_r(data, response)

# %% [code]
LAYER_FORMULA = f"`{response}` ~ 1 + layer * stimulus_type + (1 | session)"
LAYER_REDUCED_FORMULA = f"`{response}` ~ 1 + layer + stimulus_type + (1 | session)" 
print(LAYER_FORMULA)
print(LAYER_REDUCED_FORMULA)

# %% [code]
AREA_FORMULA = f"`{response}` ~ 1 + area * stimulus_type + (1 | session)"
AREA_REDUCED_FORMULA = f"`{response}` ~ 1 + area + stimulus_type + (1 | session)" 
print(AREA_FORMULA)
print(AREA_REDUCED_FORMULA)

# %% [code]
LAYER_CONTRAST_MATRIX = LAYER_CONTRAST_MATRIX_MAIN
AREA_CONTRAST_MATRIX = AREA_CONTRAST_MATRIX_MAIN

# %% [code]
EXPECTED_NUMBER_OF_OBSERVATIONS = 2200

# %% [markdown]
### Figure 5

# %% [code]
subset = df.loc[
    df["stimulus_is_scrambled_pair"]
]

# %% [code]
output_path = OUTPUT_DIR / "stats__fig_5.txt"

# %% [code]
result = run_stats(subset, output_path)

# %% [code]
cat {output_path}

# %% [markdown]
### Figure 5-1

# %% [code]
subset = df_events.loc[
    df_events["stimulus_is_scrambled_pair"]
]

# %% [code]
output_path = OUTPUT_DIR / "stats__fig_5-1.txt"

# %% [code]
EXPECTED_NUMBER_OF_OBSERVATIONS = 2200

# %% [code]
result = run_stats(subset, output_path)

# %% [code]
cat {output_path}

# %% [markdown]
# Arousal mediation analyses

# %% [code]
%%R 

install.packages('mediation', repos='https://cloud.r-project.org/')
library(mediation)

# %% [code]
%R set.seed(803317503)

# %% [code]
data = main.loc[
    (main['stimulus_is_scrambled_pair']) &
    (main['layer'] == 'L2/3') &
    (main['area'].isin(['AL', 'AM']))
]
data.shape

# %% [code]
response = '`log(normalized differentiation)`'

mediator = 'mean_magnitude'

treatment = 'stimulus_type'

covariates = 'normalized_pupil_diameter + locomotion'

# %% [code]
mediator_formula = f"{mediator} ~ 1 + {treatment} + {covariates} + (1 | session)"
outcome_formula = f"{response} ~ 1 + {mediator} + {treatment} + {covariates} + (1 | session)"
print(mediator_formula, end='\n\n')
print(outcome_formula)

# %% [code]
%%R -i data -i mediator_formula -i outcome_formula

mediator_model = lmer(mediator_formula, data=data, REML=FALSE)
outcome_model = lmer(outcome_formula, data=data, REML=FALSE)

# %% [code]
%%R -i treatment -i mediator
med = mediate(mediator_model, outcome_model, treat=treatment, mediator=mediator, robustSE=TRUE)
print(summary(med))
