# Supplementary material for: Measuring Stimulus-Evoked Neurophysiological Differentiation in Distinct Populations of Neurons in Mouse Visual Cortex
Source: eNeuro. 2022 Feb 8;9(1):ENEURO.0280-21.2021. doi: 10.1523/ENEURO.0280-21.2021 (PMC8856714; doi:10.1523/ENEURO.0280-21.2021)
Supplement: Extended Data 1 — Analysis code. All analyses and figures can be reproduced by following the instructions in README.md. Download Extended Data 1, ZIP file. [file enu-eN-NWR-0280-21-s02.zip › extended-data-1/fig_1-3.ipynb]

# %% [markdown]
# Indicator kinetics

# %% [code]
import multiprocessing
from itertools import chain, cycle
from pathlib import Path

import numpy as np
import pandas as pd
import seaborn as sb
from joblib import Parallel, delayed
from matplotlib import pyplot as plt
from scipy.optimize import curve_fit
from tqdm.auto import tqdm

import metadata
from analysis import SESSIONS, binarize, cleanup_grid, get_cells, savefig
from load import load_preprocessed_data, load_preprocessed_events
from metadata import METADATA

# %% [code]
tqdm.pandas()

# %% [code]
N_CPUS = multiprocessing.cpu_count()

# %% [code]
OUTPUT_DIR = Path('figures/fig_1-3')

# %% [markdown]
## Load data

# %% [code]
def loader(session):
    events = load_preprocessed_events(session) 
    dff, data = load_preprocessed_data(session)
    return dff, events, data

loaded_data = Parallel(n_jobs=min(len(SESSIONS), N_CPUS), verbose=5)(
    delayed(loader)(session) for session in SESSIONS
)

# %% [code]
DFF = dict()
EVENTS = dict()
DATA = dict()
for session, (dff, events, data) in zip(SESSIONS, loaded_data):
    DFF[session] = dff
    EVENTS[session] = events
    DATA[session] = data

# %% [code]
# Attach label columns to dF/F and event dataframes
for session, data in tqdm(DATA.items()):
    labels = data.loc[
        :, ["stimulus", "trial", "stimulus_is_scrambled_pair", "stimulus_is_block"]
    ]
    DFF[session] = DFF[session].merge(
        labels,
        how="left",
        left_index=True,
        right_index=True,
    )
    EVENTS[session] = EVENTS[session].merge(
        labels,
        how="left",
        left_index=True,
        right_index=True,
    )

# %% [markdown]
## Compute mean event-locked trace for each cell

# %% [code]
# Window size, in samples
START = -50
END = 100

# %% [markdown]
### Helper functions for event-locked traces

# %% [code]
def select_events(cell, sd_threshold=1.5):
    std = cell.loc[~(cell == 0)].std()
    return cell.loc[cell >= (std * sd_threshold)]

# %% [code]
def peri_event_windows(cell, start=None, end=None):
    start = START if start is None else start
    end = END if end is None else end
    events = cell.loc[cell > 0]
    return pd.DataFrame(
        index=events.index,
        data={"start": events.index + start, "end": events.index + end},
    )

# %% [code]
def isolated_event_windows(events, windows):
    counts_within_windows = np.nansum(
        binarize(peri_event_traces(events, windows)), axis=0
    )
    assert counts_within_windows.min() > 0
    idx = (counts_within_windows == 1).nonzero()[0]
    return windows.iloc[idx]

# %% [code]
def peri_event_traces(cell, windows):
    return pd.DataFrame(
        index=windows.index,
        data=[
            cell.loc[start:end].values for start, end in zip(windows.start, windows.end)
        ],
    ).transpose()

# %% [code]
def mean_event_trace(cell, windows):
    return peri_event_traces(cell, windows).mean(axis="columns")

# %% [code]
def to_seconds(samples):
    return samples / metadata.TWOP_SAMPLE_RATE

# %% [code]
def mean_event_traces(events, dff):
    dff = dff.reset_index(level=["area", "cre", "session"]).loc[:, get_cells(events)]
    events = events.reset_index(level=["area", "cre", "session"]).loc[
        :, get_cells(events)
    ]
    # Get peri-event windows, restricting to isolated events
    window_sets = [
        isolated_event_windows(events[cell], peri_event_windows(events[cell]))
        for cell in events.columns
    ]
    return pd.concat(
            [
                pd.Series(name=cell, data=mean_event_trace(dff[cell], windows))
                for cell, windows in zip(events.columns, window_sets)
            ],
            axis="columns",
        )

# %% [markdown]
### Compute

# %% [code]
arg_list = [(EVENTS[session], DFF[session]) for session in SESSIONS]

# %% [code]
mean_traces = dict(
    zip(
        SESSIONS,
        Parallel(n_jobs=min(len(SESSIONS), N_CPUS), verbose=5)(
            delayed(mean_event_traces)(*args) for args in arg_list
        ),
    )
)

# %% [markdown]
## Fit curve for each trace

# %% [code]
def exponential(t, a0, a1, lamd):
    return a0 + a1 * np.exp(-(lamd * t))


def r_squared(y, y_fit):
    # Residual sum of squares
    ss_res = np.sum((y - y_fit) ** 2)
    # Total sum of squares
    ss_tot = np.sum((y - np.mean(y)) ** 2)
    # R^2
    return 1 - (ss_res / ss_tot)


def fit(
    trace,
    start=START,
    guess=(0.0, 1.0, 1.0),
    maxfev=1e4,
    plot=False,
):
    n = -start
    t = trace.index[n:] - n
    y = trace.values[n:]
    
    # Convert units
    t = to_seconds(t)
    
    optimal, covariance = curve_fit(exponential, t, y, p0=guess, maxfev=int(maxfev))
    y_fit = exponential(t, *optimal)
    return optimal, r_squared(y, y_fit)

# %% [code]
def worker(session, cell, trace, **kwargs):
    optimal, r2 = fit(trace, **kwargs) 
    return pd.Series(
        {
            "a0": optimal[0],
            "a1": optimal[1],
            "lambda": optimal[2],
            "r_squared": r2,
            "session": session,
            "cell": cell,
        }
    )

# %% [code]
arg_list = list(
    chain(
        *[
            zip(cycle([session]), traces.items())
            for session, traces in mean_traces.items()
        ]
    )
)

# %% [code]
results = Parallel(n_jobs=min(len(arg_list), N_CPUS), verbose=5)(
    delayed(worker)(session, cell, trace) for session, (cell, trace) in tqdm(arg_list)
)

# %% [code]
df = (
    pd.DataFrame(results)
    .merge(METADATA, on='session')
)

# %% [code]
def half_life(lambd):
    return np.log(2) / lambd

df['tau_1/2'] = half_life(df['lambda'])

# %% [markdown]
### Plot worst fit

# %% [code]
def plot_fit(row, figsize=(4, 3)):
    fig = plt.figure(figsize=figsize)
    session, cell = row['session'], row['cell']
    trace = (
        mean_traces[row['session']]
        .loc[-START:, row['cell']]
        .reset_index(drop=True)
        .copy()
    )
    
    t = to_seconds(trace.index)
    y = trace.values
    y_fit = exponential(t, *row[['a0', 'a1', 'lambda']])
    
    plt.plot(t, y, "k.")
    plt.plot(t, y_fit, "r-")
    plt.annotate('r^2 = {:.2}'.format(row['r_squared']), (2.5, 0.8*y.max()))
    return fig

# %% [code]
row = df.iloc[df.r_squared.argmin()]
print(row[['session', 'cell']])
fig = plot_fit(row)
plt.ylabel('dF/F')
plt.xlabel('seconds')
savefig(fig, OUTPUT_DIR/'example_fit')

# %% [markdown]
## Analyze by area and layer

# %% [markdown]
### Compute extracted kinetics

# %% [code]
time = to_seconds(np.linspace(0, END, num=(END + 1)))

def response_kernel(row):
    return pd.DataFrame({
        't (s)': time,
        'dF/F': exponential(time, *row[['a0', 'a1', 'lambda']]),
        **row[['session', 'layer', 'area', 'cell']],
    })

kinetics = pd.concat(df.progress_apply(response_kernel, axis='columns').values)

# %% [code]
for col in ['area', 'layer']:
    kinetics[col] = pd.Categorical(kinetics[col], categories=df[col].cat.categories, ordered=True)

# %% [code]
kinetics['layer & area'] = kinetics['layer'].astype(str) + ' ' + kinetics['area'].astype(str)

# %% [code]
fig, axes = plt.subplots(nrows=3, ncols=1, figsize=(4, 9), sharey=True, sharex=True)
for i, hue in enumerate([
    'layer & area',
    'layer',
    'area',
]):
    ax = axes[i]
    sb.lineplot(
        data=kinetics,
        x="t (s)",
        y="dF/F",
        legend=True,
        hue=hue,
        alpha=0.2,
        ci='sd',
        ax=ax,
    )
    if i == 0:
        legend = ax.legend(ncol=3, fontsize=8, title_fontsize=10)
        legend.set_title(hue) 
savefig(fig, OUTPUT_DIR/f'traces')

# %% [code]
grid = sb.catplot(
    kind="box",
    y="r_squared",
    data=df,
    row="layer",
    col="area",
    width=0.6,
    color="grey",
    height=2.0,
    aspect=0.6,
    margin_titles=True,
)
grid.set(ylim=(0, 1))
grid = cleanup_grid(grid)
plt.subplots_adjust(hspace=0.25)
savefig(grid.fig, OUTPUT_DIR/'r2')

# %% [markdown]
## Stats

# %% [code]
%load_ext rpy2.ipython

# %% [code]
%%R
library(tidyverse)
library(ggplot2)
library(lme4)
library(broom)
library(multcomp)

# %% [code]
response = 'tau_1/2'

# %% [code]
data = df.loc[:, ['layer', 'area', 'session', response]]

# %% [code]
%%R

compare_models = function(data, formula, reduced_formula) {
    # Estimate models
    model = lmer(formula, data=data, REML=FALSE)
    reduced_model = lmer(reduced_formula, data=data, REML=FALSE)

    message('--- Full model ------')
    print(model)
    message('--- Reduced model ---')
    print(reduced_model)
    
    # Compare models
    model_comparison = anova(model, reduced_model)
    model_comparison
}

# %% [markdown]
### Layer * area

# %% [code]
formula = f"`{response}` ~ 1 + layer * area + (1 | session)"
reduced_formula = f"`{response}` ~ layer + area + 1 + (1 | session)" 
print(formula)
print(reduced_formula)

# %% [code]
%%R -i data -i formula -i reduced_formula 

comparison = compare_models(data, formula, reduced_formula)
print(comparison)

# %% [markdown]
## Layer

# %% [code]
formula = f"`{response}` ~ 1 + layer + area + (1 | session)"
reduced_formula = f"`{response}` ~ 1 + area + (1 | session)" 
print(formula)
print(reduced_formula)

# %% [code]
%%R -i data -i formula -i reduced_formula 

comparison = compare_models(data, formula, reduced_formula)
print(comparison)

# %% [markdown]
## Area

# %% [code]
formula = f"`{response}` ~ 1 + layer + area + (1 | session)"
reduced_formula = f"`{response}` ~ 1 + layer + (1 | session)" 
print(formula)
print(reduced_formula)

# %% [code]
%%R -i data -i formula -i reduced_formula 

comparison = compare_models(data, formula, reduced_formula)
print(comparison)
