# Supplementary material for: Measuring Stimulus-Evoked Neurophysiological Differentiation in Distinct Populations of Neurons in Mouse Visual Cortex
Source: eNeuro. 2022 Feb 8;9(1):ENEURO.0280-21.2021. doi: 10.1523/ENEURO.0280-21.2021 (PMC8856714; doi:10.1523/ENEURO.0280-21.2021)
Supplement: Extended Data 1 — Analysis code. All analyses and figures can be reproduced by following the instructions in README.md. Download Extended Data 1, ZIP file. [file enu-eN-NWR-0280-21-s02.zip › extended-data-1/fig_3,3-1,3-8,3-9,5,5-1.ipynb]

# %% [markdown]
# Figures 3, 3-1, 3-8, 3-9, 5, & 5-1

Neurophysiological differentiation results

# %% [code]
from pathlib import Path

import matplotlib
import matplotlib.pyplot as plt
import numpy as np
import pandas as pd

import analysis

# %% [code]
matplotlib.rcParams.update({'font.size': 16})

# %% [code]
OUTPUT_DIR = Path('figures')

# %% [markdown]
## Plotting function

# %% [code]
def plot_differences(data, response, a, b, output_dir, tick_spacing=None):
    # Compute differences
    differences = analysis.compute_difference(
        data,
        response,
        a=a,
        b=b,
        op="mean",
        groups=("stimulus_type", "session"),
    )

    # Plot
    for x in ["layer", "area"]:
        print(f"  Plotting {x}")
        fig, ax = analysis.boxplot(
            data=differences,
            x=x,
            y="difference",
            width=5,
            height=5,
            hline=0.0,
        )
        if tick_spacing is not None:
            ax.yaxis.set_major_locator(plt.MultipleLocator(tick_spacing))
        analysis.savefig(fig, output_dir / f"nd_differences__by_{x}")

    print("  Plotting layer/area")
    fig, axes, grid = analysis.faceted_plot(
        data=differences,
        y="difference",
        row="layer",
        col="area",
        box=False,
        mean=True,
        height=3,
        aspect=0.55,
        hline=0,
        s=8,
    )
    if tick_spacing is not None:
        ax.yaxis.set_major_locator(plt.MultipleLocator(tick_spacing))
    analysis.savefig(fig, output_dir / "nd_differences__by_layer-area")

# %% [code]
def effect_sizes(subset, response, a='unscrambled', b='scrambled', label_col="stimulus_type"):
    for grouping in ['layer', 'area']:
        effect_size_layer = (
            subset
            .groupby(grouping)
            .apply(
                analysis.cohens_d,
                a=a,
                b=b,
                value_col=response,
                label_col=label_col,
            )
        )
        display(effect_size_layer)

# %% [markdown]
## Load data

# %% [code]
main = pd.read_parquet('results/main.parquet')

# %% [code]
mean_centroid_distance = pd.read_parquet('results/mean_centroid_distance.parquet')

# %% [code]
mean_centroid_distance_events = pd.read_parquet('results/mean_centroid_distance__events.parquet')

# %% [code]
no_transients = pd.read_parquet('results/main__no-transients.parquet')

# %% [markdown]
## Figure 3

Spectral differentiation (unscrambled vs. scrambled)

# %% [code]
response = 'log(normalized differentiation)'

# %% [code]
a = 'unscrambled'
b = 'scrambled'

# %% [code]
# Unscrambled vs. scrambled stimuli

subset_fig3 = (
    main
    .loc[main["stimulus_is_scrambled_pair"]]
    .copy()
)
subset_fig3["stimulus_type"] = subset_fig3["stimulus_type"].map(
    dict(
        natural=a,
        artificial=b,
    )
)
subset_fig3.shape

# %% [code]
output_dir = OUTPUT_DIR / "fig_3"

# %% [code]
plot_differences(
    subset_fig3,
    response,
    a=a,
    b=b,
    output_dir=output_dir,
)

# %% [code]
effect_sizes(subset_fig3, response=response, a=a, b=b)

# %% [markdown]
## Figure 3-1

Spectral differentiation (natural vs. artificial stimuli)

# %% [code]
response = 'log(normalized differentiation)'

# %% [code]
a = 'natural'
b = 'artificial'

# %% [code]
# Select all 12 stimuli presented in the block design
subset_fig3_1 = main.loc[
    main['stimulus_is_block']
]
subset_fig3_1.shape

# %% [code]
output_dir = OUTPUT_DIR / "fig_3-1"

# %% [code]
plot_differences(
    subset_fig3_1,
    response,
    a=a,
    b=b,
    output_dir=output_dir,
)

# %% [code]
effect_sizes(subset_fig3_1, response=response, a=a, b=b)

# %% [markdown]
## Figure 3-8

Spectral differentiation (unscrambled vs. scrambled stimuli; events)

# %% [code]
events = pd.read_parquet('results/main__events.parquet')

# %% [code]
response = 'log(normalized differentiation)'

# %% [code]
a = 'unscrambled'
b = 'scrambled'

# %% [code]
events = (
    events
    .replace(-np.inf, np.nan)
    .dropna(subset=[response])
)

# %% [code]
# Unscrambled vs. scrambled stimuli

subset_fig3_8 = (
    events
    .loc[events["stimulus_is_scrambled_pair"]]
    .copy()
)
subset_fig3_8["stimulus_type"] = subset_fig3_8["stimulus_type"].map(
    dict(
        natural=a,
        artificial=b,
    )
)
subset_fig3_8.shape

# %% [code]
output_dir = OUTPUT_DIR / "fig_3-8"

# %% [code]
plot_differences(
    subset_fig3_8,
    response,
    a=a,
    b=b,
    output_dir=output_dir,
)

# %% [code]
effect_sizes(subset_fig3_8, response=response, a=a, b=b)

# %% [markdown]
## Figure 3-9

Spectral differentiation (unscrambled vs. scrambled; no transients)

# %% [code]
response = 'log(normalized differentiation)'

# %% [code]
# Unscrambled vs. scrambled stimuli

subset_fig3_9 = (
    no_transients
    .loc[no_transients["stimulus_is_scrambled_pair"]]
    .copy()
)
subset_fig3_9["stimulus_type"] = subset_fig3_9["stimulus_type"].map(
    dict(
        natural=a,
        artificial=b,
    )
)
subset_fig3_9.shape

# %% [code]
output_dir = OUTPUT_DIR / "fig_3-9"

# %% [code]
plot_differences(
    subset_fig3_9,
    response,
    a=a,
    b=b,
    output_dir=output_dir,
)

# %% [code]
effect_sizes(subset_fig3_9, response=response, a=a, b=b)

# %% [markdown]
## Figure 5

Mean centroid distance (unscrambled vs. scrambled stimuli)

# %% [code]
data = mean_centroid_distance

# %% [code]
response = 'log(mean_centroid_distance)'

# %% [code]
a = 'unscrambled'
b = 'scrambled'

# %% [code]
subset_fig5 = (
    data
    .loc[data["stimulus_is_scrambled_pair"]]
    .copy()
)
subset_fig5["stimulus_type"] = subset_fig5["stimulus_type"].map(
    dict(
        natural=a,
        artificial=b,
    )
)
subset_fig5.shape

# %% [code]
output_dir = OUTPUT_DIR / "fig_5"

# %% [code]
plot_differences(
    subset_fig5,
    response,
    a=a,
    b=b,
    output_dir=output_dir,
    tick_spacing=0.05,
)

# %% [code]
effect_sizes(subset_fig5, response=response, a=a, b=b)

# %% [markdown]
## Figure 5-1

Mean centroid distance (events)

# %% [code]
data = mean_centroid_distance_events

# %% [code]
response = 'log(mean_centroid_distance)'

# %% [code]
a = 'unscrambled'
b = 'scrambled'

# %% [code]
output_dir = OUTPUT_DIR / "fig_5-1"

# %% [code]
subset_fig5_1 = (
    data
    .loc[data["stimulus_is_scrambled_pair"]]
    .copy()
)
subset_fig5_1["stimulus_type"] = subset_fig5_1["stimulus_type"].map(
    dict(
        natural="unscrambled",
        artificial="scrambled",
    )
)
subset_fig5_1.shape

# %% [code]
plot_differences(
    subset_fig5_1,
    response,
    a=a,
    b=b,
    output_dir=output_dir,
    tick_spacing=0.05,
)

# %% [code]
effect_sizes(subset_fig5_1, response=response, a=a, b=b)
