# Supplementary material for: Measuring Stimulus-Evoked Neurophysiological Differentiation in Distinct Populations of Neurons in Mouse Visual Cortex
Source: eNeuro. 2022 Feb 8;9(1):ENEURO.0280-21.2021. doi: 10.1523/ENEURO.0280-21.2021 (PMC8856714; doi:10.1523/ENEURO.0280-21.2021)
Supplement: Extended Data 1 — Analysis code. All analyses and figures can be reproduced by following the instructions in README.md. Download Extended Data 1, ZIP file. [file enu-eN-NWR-0280-21-s02.zip › extended-data-1/matplotlibrc]

#### MATPLOTLIBRC FORMAT

## This is a sample matplotlib configuration file - you can find a copy
## of it on your system in
## site-packages/matplotlib/mpl-data/matplotlibrc.  If you edit it
## there, please note that it will be overwritten in your next install.
## If you want to keep a permanent local copy that will not be
## overwritten, place it in the following location:
## unix/linux:
##      $HOME/.config/matplotlib/matplotlibrc or
##      $XDG_CONFIG_HOME/matplotlib/matplotlibrc (if $XDG_CONFIG_HOME is set)
## other platforms:
##      $HOME/.matplotlib/matplotlibrc
##
## See http://matplotlib.org/users/customizing.html#the-matplotlibrc-file for
## more details on the paths which are checked for the configuration file.
##
## This file is best viewed in a editor which supports python mode
## syntax highlighting. Blank lines, or lines starting with a comment
## symbol, are ignored, as are trailing comments.  Other lines must
## have the format
##     key : val ## optional comment
##
## Colors: for the color values below, you can either use - a
## matplotlib color string, such as r, k, or b - an rgb tuple, such as
## (1.0, 0.5, 0.0) - a hex string, such as ff00ff - a scalar
## grayscale intensity such as 0.75 - a legal html color name, e.g., red,
## blue, darkslategray

##### CONFIGURATION BEGINS HERE

## The default backend. If you omit this parameter, the first
## working backend from the following list is used:
## MacOSX Qt5Agg Qt4Agg Gtk3Agg TkAgg WxAgg Agg
##
## Other choices include:
## Qt5Cairo Qt4Cairo GTK3Cairo TkCairo WxCairo Cairo Wx PS PDF SVG Template.
##
## You can also deploy your own backend outside of matplotlib by
## referring to the module name (which must be in the PYTHONPATH) as
## 'module://my_backend'.
#backend      : Agg

## Note that this can be overridden by the environment variable
## QT_API used by Enthought Tool Suite (ETS); valid values are
## "pyqt" and "pyside".  The "pyqt" setting has the side effect of
## forcing the use of Version 2 API for QString and QVariant.

## The port to use for the web server in the WebAgg backend.
#webagg.port : 8988

## The address on which the WebAgg web server should be reachable
#webagg.address : 127.0.0.1

## If webagg.port is unavailable, a number of other random ports will
## be tried until one that is available is found.
#webagg.port_retries : 50

## When True, open the webbrowser to the plot that is shown
#webagg.open_in_browser : True

## if you are running pyplot inside a GUI and your backend choice
## conflicts, we will automatically try to find a compatible one for
## you if backend_fallback is True
#backend_fallback: True

#interactive  : False
#toolbar      : toolbar2   ## None | toolbar2  ("classic" is deprecated)
#timezone     : UTC        ## a pytz timezone string, e.g., US/Central or Europe/Paris

## Where your matplotlib data lives if you installed to a non-default
## location.  This is where the matplotlib fonts, bitmaps, etc reside
#datapath : /home/jdhunter/mpldata


#### LINES
## See http://matplotlib.org/api/artist_api.html#module-matplotlib.lines for more
## information on line properties.
#lines.linewidth   : 1.5     ## line width in points
#lines.linestyle   : -       ## solid line
#lines.color       : C0      ## has no affect on plot(); see axes.prop_cycle
#lines.marker      : None    ## the default marker
#lines.markerfacecolor  : auto    ## the default markerfacecolor
#lines.markeredgecolor  : auto    ## the default markeredgecolor
#lines.markeredgewidth  : 1.0     ## the line width around the marker symbol
#lines.markersize  : 6            ## markersize, in points
#lines.dash_joinstyle : round        ## miter|round|bevel
#lines.dash_capstyle : butt          ## butt|round|projecting
#lines.solid_joinstyle : round       ## miter|round|bevel
#lines.solid_capstyle : projecting   ## butt|round|projecting
#lines.antialiased : True         ## render lines in antialiased (no jaggies)

## The three standard dash patterns.  These are scaled by the linewidth.
#lines.dashed_pattern : 3.7, 1.6
#lines.dashdot_pattern : 6.4, 1.6, 1, 1.6
#lines.dotted_pattern : 1, 1.65
#lines.scale_dashes : True

#markers.fillstyle: full ## full|left|right|bottom|top|none

#### PATCHES
## Patches are graphical objects that fill 2D space, like polygons or
## circles.  See
## http://matplotlib.org/api/artist_api.html#module-matplotlib.patches
## information on patch properties
#patch.linewidth        : 1        ## edge width in points.
#patch.facecolor        : C0
#patch.edgecolor        : black   ## if forced, or patch is not filled
#patch.force_edgecolor  : False   ## True to always use edgecolor
#patch.antialiased      : True    ## render patches in antialiased (no jaggies)

#### HATCHES
#hatch.color     : black
#hatch.linewidth : 1.0

#### Boxplot
#boxplot.notch       : False
#boxplot.vertical    : True
#boxplot.whiskers    : 1.5
#boxplot.bootstrap   : None
#boxplot.patchartist : False
#boxplot.showmeans   : False
#boxplot.showcaps    : True
#boxplot.showbox     : True
#boxplot.showfliers  : True
#boxplot.meanline    : False

#boxplot.flierprops.color           : black
#boxplot.flierprops.marker          : o
#boxplot.flierprops.markerfacecolor : none
#boxplot.flierprops.markeredgecolor : black
#boxplot.flierprops.markeredgewidth : 1.0
#boxplot.flierprops.markersize      : 6
#boxplot.flierprops.linestyle       : none
#boxplot.flierprops.linewidth       : 1.0

#boxplot.boxprops.color     : black
#boxplot.boxprops.linewidth : 1.0
#boxplot.boxprops.linestyle : -

#boxplot.whiskerprops.color     : black
#boxplot.whiskerprops.linewidth : 1.0
#boxplot.whiskerprops.linestyle : -

#boxplot.capprops.color     : black
#boxplot.capprops.linewidth : 1.0
#boxplot.capprops.linestyle : -

#boxplot.medianprops.color     : C1
#boxplot.medianprops.linewidth : 1.0
#boxplot.medianprops.linestyle : -

#boxplot.meanprops.color           : C2
#boxplot.meanprops.marker          : ^
#boxplot.meanprops.markerfacecolor : C2
#boxplot.meanprops.markeredgecolor : C2
#boxplot.meanprops.markersize      :  6
#boxplot.meanprops.linestyle       : --
#boxplot.meanprops.linewidth       : 1.0


#### FONT

## font properties used by text.Text.  See
## http://matplotlib.org/api/font_manager_api.html for more
## information on font properties.  The 6 font properties used for font
## matching are given below with their default values.
##
## The font.family property has five values: 'serif' (e.g., Times),
## 'sans-serif' (e.g., Helvetica), 'cursive' (e.g., Zapf-Chancery),
## 'fantasy' (e.g., Western), and 'monospace' (e.g., Courier).  Each of
## these font families has a default list of font names in decreasing
## order of priority associated with them.  When text.usetex is False,
## font.family may also be one or more concrete font names.
##
## The font.style property has three values: normal (or roman), italic
## or oblique.  The oblique style will be used for italic, if it is not
## present.
##
## The font.variant property has two values: normal or small-caps.  For
## TrueType fonts, which are scalable fonts, small-caps is equivalent
## to using a font size of 'smaller', or about 83%% of the current font
## size.
##
## The font.weight property has effectively 13 values: normal, bold,
## bolder, lighter, 100, 200, 300, ..., 900.  Normal is the same as
## 400, and bold is 700.  bolder and lighter are relative values with
## respect to the current weight.
##
## The font.stretch property has 11 values: ultra-condensed,
## extra-condensed, condensed, semi-condensed, normal, semi-expanded,
## expanded, extra-expanded, ultra-expanded, wider, and narrower.  This
## property is not currently implemented.
##
## The font.size property is the default font size for text, given in pts.
## 10 pt is the standard value.

font.family         : sans-serif
font.style          : normal
font.variant        : normal
font.weight         : bold
#font.stretch        : normal

## note that font.size controls default text sizes.  To configure
## special text sizes tick labels, axes, labels, title, etc, see the rc
## settings for axes and ticks. Special text sizes can be defined
## relative to font.size, using the following values: xx-small, x-small,
## small, medium, large, x-large, xx-large, larger, or smaller
font.size           : 16
#font.serif         : DejaVu Serif, Bitstream Vera Serif, Computer Modern Roman, New Century Schoolbook, Century Schoolbook L, Utopia, ITC Bookman, Bookman, Nimbus Roman No9 L, Times New Roman, Times, Palatino, Charter, serif
font.sans-serif     : Roboto, Helvetica Neue, Lucida Grande, Verdana, Geneva, Lucid, Arial, Avant Garde, sans-serif
#font.cursive       : Apple Chancery, Textile, Zapf Chancery, Sand, Script MT, Felipa, cursive
#font.fantasy       : Comic Sans MS, Chicago, Charcoal, ImpactWestern, Humor Sans, xkcd, fantasy
#font.monospace     : DejaVu Sans Mono, Bitstream Vera Sans Mono, Computer Modern Typewriter, Andale Mono, Nimbus Mono L, Courier New, Courier, Fixed, Terminal, monospace

#### TEXT
## text properties used by text.Text.  See
## http://matplotlib.org/api/artist_api.html#module-matplotlib.text for more
## information on text properties
text.color          : 555555

#### LaTeX customizations. See http://wiki.scipy.org/Cookbook/Matplotlib/UsingTex
#text.usetex         : False  ## use latex for all text handling. The following fonts
                              ## are supported through the usual rc parameter settings:
                              ## new century schoolbook, bookman, times, palatino,
                              ## zapf chancery, charter, serif, sans-serif, helvetica,
                              ## avant garde, courier, monospace, computer modern roman,
                              ## computer modern sans serif, computer modern typewriter
                              ## If another font is desired which can loaded using the
                              ## LaTeX \usepackage command, please inquire at the
                              ## matplotlib mailing list
#text.latex.preamble :      ## IMPROPER USE OF THIS FEATURE WILL LEAD TO LATEX FAILURES
                            ## AND IS THEREFORE UNSUPPORTED. PLEASE DO NOT ASK FOR HELP
                            ## IF THIS FEATURE DOES NOT DO WHAT YOU EXPECT IT TO.
                            ## text.latex.preamble is a single line of LaTeX code that
                            ## will be passed on to the LaTeX system. It may contain
                            ## any code that is valid for the LaTeX "preamble", i.e.
                            ## between the "\documentclass" and "\begin{document}"
                            ## statements.
                            ## Note that it has to be put on a single line, which may
                            ## become quite long.
                            ## The following packages are always loaded with usetex, so
                            ## beware of package collisions: color, geometry, graphicx,
                            ## type1cm, textcomp.
                            ## Adobe Postscript (PSSNFS) font packages may also be
                            ## loaded, depending on your font settings.
#text.latex.preview : False

#text.hinting : auto   ## May be one of the following:
                       ##   none: Perform no hinting
                       ##   auto: Use FreeType's autohinter
                       ##   native: Use the hinting information in the
                       #              font file, if available, and if your
                       #              FreeType library supports it
                       ##   either: Use the native hinting information,
                       #              or the autohinter if none is available.
                       ## For backward compatibility, this value may also be
                       ## True === 'auto' or False === 'none'.
#text.hinting_factor : 8 ## Specifies the amount of softness for hinting in the
                         ## horizontal direction.  A value of 1 will hint to full
                         ## pixels.  A value of 2 will hint to half pixels etc.
#text.antialiased : True ## If True (default), the text will be antialiased.
                         ## This only affects the Agg backend.

## The following settings allow you to select the fonts in math mode.
## They map from a TeX font name to a fontconfig font pattern.
## These settings are only used if mathtext.fontset is 'custom'.
## Note that this "custom" mode is unsupported and may go away in the
## future.
#mathtext.cal : cursive
#mathtext.rm  : sans
#mathtext.tt  : monospace
#mathtext.it  : sans:italic
#mathtext.bf  : sans:bold
#mathtext.sf  : sans
#mathtext.fontset : dejavusans ## Should be 'dejavusans' (default),
                               ## 'dejavuserif', 'cm' (Computer Modern), 'stix',
                               ## 'stixsans' or 'custom'
#mathtext.fallback_to_cm : True  ## When True, use symbols from the Computer Modern
                                 ## fonts when a symbol can not be found in one of
                                 ## the custom math fonts.
#mathtext.default : it ## The default font to use for math.
                       ## Can be any of the LaTeX font names, including
                       ## the special name "regular" for the same font
                       ## used in regular text.

#### AXES
## default face and edge color, default tick sizes,
## default fontsizes for ticklabels, and so on.  See
## http://matplotlib.org/api/axes_api.html#module-matplotlib.axes
axes.facecolor      : white   ## axes background color
axes.edgecolor      : 555555   ## axes edge color
axes.linewidth      : 1     ## edge linewidth
axes.grid           : True   ## display grid or not
axes.grid.axis      : y    ## which axis the grid should apply to
axes.grid.which     : major   ## gridlines at major, minor or both ticks
axes.titlesize      : large   ## fontsize of the axes title
axes.titlelocation  : center
axes.titleweight    : bold  ## font weight of title
axes.titlepad       : 10.0    ## pad between axes and title in points
axes.labelsize      : large  ## fontsize of the x any y labels
axes.labelpad       : 4.0     ## space between label and axis
axes.labelweight    : bold   ## weight of the x and y labels
axes.labelcolor     : 555555
axes.axisbelow      : True    ## draw axis gridlines and ticks below
                               ## patches (True); above patches but below
                               ## lines ('line'); or above all (False)
#axes.formatter.limits : -7, 7 ## use scientific notation if log10
                               ## of the axis range is smaller than the
                               ## first or larger than the second
#axes.formatter.use_locale : False ## When True, format tick labels
                                   ## according to the user's locale.
                                   ## For example, use ',' as a decimal
                                   ## separator in the fr_FR locale.
#axes.formatter.use_mathtext : False ## When True, use mathtext for scientific
                                     ## notation.
#axes.formatter.min_exponent: 0 ## minimum exponent to format in scientific notation
#axes.formatter.useoffset      : True    ## If True, the tick label formatter
                                         ## will default to labeling ticks relative
                                         ## to an offset when the data range is
                                         ## small compared to the minimum absolute
                                         ## value of the data.
#axes.formatter.offset_threshold : 4     ## When useoffset is True, the offset
                                         ## will be used when it can remove
                                         ## at least this number of significant
                                         ## digits from tick labels.
#axes.spines.left   : True   ## display axis spines
#axes.spines.bottom : True
axes.spines.top    : False
axes.spines.right  : False
#axes.unicode_minus  : True    ## use unicode for the minus symbol
                               ## rather than hyphen.  See
                               ## http://en.wikipedia.org/wiki/Plus_and_minus_signs#Character_codes
# axes.prop_cycle    : cycler('color', ['B3220F','F16E53','FFC475', '006F98', '1ABBEF', '7FD2FD', '153D53','0F9197'])
                      ## color cycle for plot lines  as list of string
                      ## colorspecs: single letter, long name, or web-style hex
					  ## Note the use of string escapes here ('1f77b4', instead of 1f77b4)
                      ## as opposed to the rest of this file.
#axes.autolimit_mode : data ## How to scale axes limits to the data.
                            ## Use "data" to use data limits, plus some margin
                            ## Use "round_number" move to the nearest "round" number
#axes.xmargin        : .05  ## x margin.  See `axes.Axes.margins`
#axes.ymargin        : .05  ## y margin See `axes.Axes.margins`
#polaraxes.grid      : True    ## display grid on polar axes
#axes3d.grid         : True    ## display grid on 3d axes

#### DATES
## These control the default format strings used in AutoDateFormatter.
## Any valid format datetime format string can be used (see the python
## `datetime` for details).  For example using '%%x' will use the locale date representation
## '%%X' will use the locale time representation and '%%c' will use the full locale datetime
## representation.
## These values map to the scales:
##     {'year': 365, 'month': 30, 'day': 1, 'hour': 1/24, 'minute': 1 / (24 * 60)}

#date.autoformatter.year     : %Y
#date.autoformatter.month    : %Y-%m
#date.autoformatter.day      : %Y-%m-%d
#date.autoformatter.hour     : %m-%d %H
#date.autoformatter.minute   : %d %H:%M
#date.autoformatter.second   : %H:%M:%S
#date.autoformatter.microsecond   : %M:%S.%f

#### TICKS
## see http://matplotlib.org/api/axis_api.html#matplotlib.axis.Tick
#xtick.top            : False  ## draw ticks on the top side
#xtick.bottom         : True   ## draw ticks on the bottom side
#xtick.labeltop       : False  ## draw label on the top
#xtick.labelbottom    : True   ## draw label on the bottom
#xtick.major.size     : 3.5    ## major tick size in points
#xtick.minor.size     : 2      ## minor tick size in points
#xtick.major.width    : 0.8    ## major tick width in points
#xtick.minor.width    : 0.6    ## minor tick width in points
#xtick.major.pad      : 3.5    ## distance to major tick label in points
#xtick.minor.pad      : 3.4    ## distance to the minor tick label in points
#xtick.color          : black  ## color of the tick labels
#xtick.labelsize      : medium ## fontsize of the tick labels
#xtick.direction      : out    ## direction: in, out, or inout
#xtick.minor.visible  : False  ## visibility of minor ticks on x-axis
#xtick.major.top      : True   ## draw x axis top major ticks
#xtick.major.bottom   : True   ## draw x axis bottom major ticks
#xtick.minor.top      : True   ## draw x axis top minor ticks
#xtick.minor.bottom   : True   ## draw x axis bottom minor ticks
#xtick.alignment      : center ## alignment of xticks
xtick.color            : 555555

#ytick.left           : True   ## draw ticks on the left side
#ytick.right          : False  ## draw ticks on the right side
#ytick.labelleft      : True   ## draw tick labels on the left side
#ytick.labelright     : False  ## draw tick labels on the right side
#ytick.major.size     : 3.5    ## major tick size in points
#ytick.minor.size     : 2      ## minor tick size in points
#ytick.major.width    : 0.8    ## major tick width in points
#ytick.minor.width    : 0.6    ## minor tick width in points
#ytick.major.pad      : 3.5    ## distance to major tick label in points
#ytick.minor.pad      : 3.4    ## distance to the minor tick label in points
#ytick.color          : black  ## color of the tick labels
#ytick.labelsize      : medium ## fontsize of the tick labels
#ytick.direction      : out    ## direction: in, out, or inout
#ytick.minor.visible  : False  ## visibility of minor ticks on y-axis
#ytick.major.left     : True   ## draw y axis left major ticks
#ytick.major.right    : True   ## draw y axis right major ticks
#ytick.minor.left     : True   ## draw y axis left minor ticks
#ytick.minor.right    : True   ## draw y axis right minor ticks
#ytick.alignment      : center_baseline ## alignment of yticks
ytick.color            : 555555

#### GRIDS
grid.color       :   eeeeee    ## grid color
#grid.linestyle   :   -         ## solid
#grid.linewidth   :   0.8       ## in points
#grid.alpha       :   1.0       ## transparency, between 0.0 and 1.0

#### Legend
#legend.loc           : best
legend.frameon       : False     ## if True, draw the legend on a background patch
#legend.framealpha    : 0.8      ## legend patch transparency
#legend.facecolor     : inherit  ## inherit from axes.facecolor; or color spec
#legend.edgecolor     : 0.8      ## background patch boundary color
#legend.fancybox      : True     ## if True, use a rounded box for the
                                 ## legend background, else a rectangle
#legend.shadow        : False    ## if True, give background a shadow effect
#legend.numpoints     : 1        ## the number of marker points in the legend line
#legend.scatterpoints : 1        ## number of scatter points
#legend.markerscale   : 1.0      ## the relative size of legend markers vs. original
#legend.fontsize      : medium
#legend.title_fontsize    : None ## None sets to the same as the default axes.
## Dimensions as fraction of fontsize:
#legend.borderpad     : 0.4      ## border whitespace
#legend.labelspacing  : 0.5      ## the vertical space between the legend entries
#legend.handlelength  : 2.0      ## the length of the legend lines
#legend.handleheight  : 0.7      ## the height of the legend handle
#legend.handletextpad : 0.8      ## the space between the legend line and legend text
#legend.borderaxespad : 0.5      ## the border between the axes and legend edge
#legend.columnspacing : 2.0      ## column separation

#### FIGURE
## See http://matplotlib.org/api/figure_api.html#matplotlib.figure.Figure
figure.titlesize : 16      ## size of the figure title (Figure.suptitle())
figure.titleweight : bold   ## weight of the figure title
# figure.figsize   : 6.4, 4.8   ## figure size in inches
figure.dpi       : 100       ## figure dots per inch
figure.facecolor : white      ## figure facecolor
#figure.edgecolor : white      ## figure edgecolor
#figure.frameon : False         ## enable figure frame
#figure.max_open_warning : 32  ## The maximum number of figures to open through
                               ## the pyplot interface before emitting a warning.
                               ## If less than one this feature is disabled.
## The figure subplot parameters.  All dimensions are a fraction of the
#figure.subplot.left    : 0.125  ## the left side of the subplots of the figure
#figure.subplot.right   : 0.9    ## the right side of the subplots of the figure
#figure.subplot.bottom  : 0.11   ## the bottom of the subplots of the figure
figure.subplot.top     : 0.91   ## the top of the subplots of the figure
#figure.subplot.wspace  : 0.2    ## the amount of width reserved for space between subplots,
                                 ## expressed as a fraction of the average axis width
figure.subplot.hspace  : 0.2    ## the amount of height reserved for space between subplots,
                                 ## expressed as a fraction of the average axis height

## Figure layout
#figure.autolayout : False     ## When True, automatically adjust subplot
                               ## parameters to make the plot fit the figure
                               ## using `tight_layout`
#figure.constrained_layout.use: False ## When True, automatically make plot
                                      ## elements fit on the figure. (Not compatible
                                      ## with `autolayout`, above).
#figure.constrained_layout.h_pad : 0.04167 ## Padding around axes objects. Float representing
#figure.constrained_layout.w_pad : 0.04167 ##  inches. Default is 3./72. inches (3 pts)
#figure.constrained_layout.hspace : 0.02   ## Space between subplot groups. Float representing
#figure.constrained_layout.wspace : 0.02   ##  a fraction of the subplot widths being separated.

#### IMAGES
#image.aspect : equal             ## equal | auto | a number
#image.interpolation  : nearest   ## see help(imshow) for options
#image.cmap   : viridis           ## A colormap name, gray etc...
#image.lut    : 256               ## the size of the colormap lookup table
#image.origin : upper             ## lower | upper
#image.resample  : True
#image.composite_image : True     ## When True, all the images on a set of axes are
                                  ## combined into a single composite image before
                                  ## saving a figure as a vector graphics file,
                                  ## such as a PDF.

#### CONTOUR PLOTS
#contour.negative_linestyle : dashed ## string or on-off ink sequence
#contour.corner_mask        : True   ## True | False | legacy

#### ERRORBAR PLOTS
#errorbar.capsize : 0             ## length of end cap on error bars in pixels

#### HISTOGRAM PLOTS

#hist.bins : 10                   ## The default number of histogram bins.
                                  ## If Numpy 1.11 or later is
                                  ## installed, may also be `auto`

#### SCATTER PLOTS
#scatter.marker : o               ## The default marker type for scatter plots.
#scatter.edgecolors : face        ## The default edgecolors for scatter plots.

#### Agg rendering
#### Warning: experimental, 2008/10/10
#agg.path.chunksize : 0           ## 0 to disable; values in the range
                                  ## 10000 to 100000 can improve speed slightly
                                  ## and prevent an Agg rendering failure
                                  ## when plotting very large data sets,
                                  ## especially if they are very gappy.
                                  ## It may cause minor artifacts, though.
                                  ## A value of 20000 is probably a good
                                  ## starting point.
#### PATHS
#path.simplify : True   ## When True, simplify paths by removing "invisible"
                        ## points to reduce file size and increase rendering
                        ## speed
#path.simplify_threshold : 0.111111111111  ## The threshold of similarity below which
                                           ## vertices will be removed in the
                                           ## simplification process
#path.snap : True ## When True, rectilinear axis-aligned paths will be snapped to
                  ## the nearest pixel when certain criteria are met.  When False,
                  ## paths will never be snapped.
#path.sketch : None ## May be none, or a 3-tuple of the form (scale, length,
                    ## randomness).
                    ## *scale* is the amplitude of the wiggle
                    ## perpendicular to the line (in pixels).  *length*
                    ## is the length of the wiggle along the line (in
                    ## pixels).  *randomness* is the factor by which
                    ## the length is randomly scaled.
#path.effects : []  ##

#### SAVING FIGURES
## the default savefig params can be different from the display params
## e.g., you may want a higher resolution, or to make the figure
## background white
savefig.dpi         : 300   ## figure dots per inch or 'figure'
#savefig.facecolor   : white    ## figure facecolor when saving
#savefig.edgecolor   : white    ## figure edgecolor when saving
#savefig.format      : png      ## png, ps, pdf, svg
savefig.bbox        : tight    ## 'tight' or 'standard'.
                               ## 'tight' is incompatible with pipe-based animation
                               ## backends but will workd with temporary file based ones:
                               ## e.g. setting animation.writer to ffmpeg will not work,
                               ## use ffmpeg_file instead
#savefig.pad_inches  : 0.1      ## Padding to be used when bbox is set to 'tight'
#savefig.jpeg_quality: 95       ## when a jpeg is saved, the default quality parameter.
#savefig.directory   : ~        ## default directory in savefig dialog box,
                                ## leave empty to always use current working directory
#savefig.transparent : False    ## setting that controls whether figures are saved with a
                                ## transparent background by default
#savefig.orientation : portrait	## Orientation of saved figure

### tk backend params
#tk.window_focus   : False    ## Maintain shell focus for TkAgg

### ps backend params
#ps.papersize      : letter   ## auto, letter, legal, ledger, A0-A10, B0-B10
#ps.useafm         : False    ## use of afm fonts, results in small files
#ps.usedistiller   : False    ## can be: None, ghostscript or xpdf
                                          ## Experimental: may produce smaller files.
                                          ## xpdf intended for production of publication quality files,
                                          ## but requires ghostscript, xpdf and ps2eps
#ps.distiller.res  : 6000      ## dpi
#ps.fonttype       : 3         ## Output Type 3 (Type3) or Type 42 (TrueType)

### pdf backend params
#pdf.compression   : 6   ## integer from 0 to 9
                         ## 0 disables compression (good for debugging)
pdf.fonttype       : 42         ## Output Type 3 (Type3) or Type 42 (TrueType)
#pdf.use14corefonts : False
#pdf.inheritcolor : False

### svg backend params
#svg.image_inline : True       ## write raster image data directly into the svg file
#svg.fonttype :   path         ## How to handle SVG fonts:
   ##     none: Assume fonts are installed on the machine where the SVG will be viewed.
   ##     path: Embed characters as paths -- supported by most SVG renderers
#svg.hashsalt : None           ## if not None, use this string as hash salt
                               ## instead of uuid4
### pgf parameter
#pgf.rcfonts : True
#pgf.preamble :            ## see text.latex.preamble for documentation
#pgf.texsystem : xelatex

### docstring params
##docstring.hardcopy = False  ## set this when you want to generate hardcopy docstring

## Event keys to interact with figures/plots via keyboard.
## Customize these settings according to your needs.
## Leave the field(s) empty if you don't need a key-map. (i.e., fullscreen : '')
#keymap.fullscreen : f, ctrl+f       ## toggling
#keymap.home : h, r, home            ## home or reset mnemonic
#keymap.back : left, c, backspace, MouseButton.BACK  ## forward / backward keys
#keymap.forward : right, v, MouseButton.FORWARD      ## for quick navigation
#keymap.pan : p                      ## pan mnemonic
#keymap.zoom : o                     ## zoom mnemonic
#keymap.save : s, ctrl+s             ## saving current figure
#keymap.help : f1                    ## display help about active tools
#keymap.quit : ctrl+w, cmd+w, q      ## close the current figure
#keymap.quit_all : W, cmd+W, Q       ## close all figures
#keymap.grid : g                     ## switching on/off major grids in current axes
#keymap.grid_minor : G               ## switching on/off minor grids in current axes
#keymap.yscale : l                   ## toggle scaling of y-axes ('log'/'linear')
#keymap.xscale : k, L                ## toggle scaling of x-axes ('log'/'linear')
#keymap.all_axes : a                 ## enable all axes
#keymap.copy : ctrl+c, cmd+c         ## Copy figure to clipboard

###ANIMATION settings
#animation.html :  none            ## How to display the animation as HTML in
                                   ## the IPython notebook. 'html5' uses
                                   ## HTML5 video tag; 'jshtml' creates a
                                   ## Javascript animation
#animation.writer : ffmpeg         ## MovieWriter 'backend' to use
#animation.codec : h264            ## Codec to use for writing movie
#animation.bitrate: -1             ## Controls size/quality tradeoff for movie.
                                   ## -1 implies let utility auto-determine
#animation.frame_format:  png      ## Controls frame format used by temp files
#animation.html_args:              ## Additional arguments to pass to html writer
#animation.ffmpeg_path:  ffmpeg    ## Path to ffmpeg binary. Without full path
                                   ## $PATH is searched
#animation.ffmpeg_args:            ## Additional arguments to pass to ffmpeg
#animation.avconv_path:  avconv    ## Path to avconv binary. Without full path
                                   ## $PATH is searched
#animation.avconv_args:            ## Additional arguments to pass to avconv
#animation.convert_path:  convert  ## Path to ImageMagick's convert binary.
                                   ## On Windows use the full path since convert
                                   ## is also the name of a system tool.
#animation.convert_args:           ## Additional arguments to pass to convert
#animation.embed_limit : 20.0      ## Limit, in MB, of size of base64 encoded
                                   ## animation in HTML (i.e. IPython notebook)
