# Supplementary material for: Measuring Stimulus-Evoked Neurophysiological Differentiation in Distinct Populations of Neurons in Mouse Visual Cortex
Source: eNeuro. 2022 Feb 8;9(1):ENEURO.0280-21.2021. doi: 10.1523/ENEURO.0280-21.2021 (PMC8856714; doi:10.1523/ENEURO.0280-21.2021)
Supplement: Extended Data 1 — Analysis code. All analyses and figures can be reproduced by following the instructions in README.md. Download Extended Data 1, ZIP file. [file enu-eN-NWR-0280-21-s02.zip › extended-data-1/main.ipynb]

# %% [markdown]
# main.ipynb

- Compute arousal metrics from behavior
- Compute spectral and multivariate differentiation
- Decode stimuli

# %% [code]
%load_ext autoreload
%autoreload 2d

# %% [code]
import multiprocessing
from itertools import cycle, product
from pathlib import Path

import numpy as np
import pandas as pd
import scipy
import scipy.spatial
import sklearn
import yaml
from joblib import Parallel, delayed
from sklearn.decomposition import PCA
from sklearn.discriminant_analysis import LinearDiscriminantAnalysis
from sklearn.model_selection import (StratifiedKFold, cross_val_score,
                                     cross_validate)
from sklearn.pipeline import Pipeline
from sklearn.utils import parallel_backend
from tqdm.auto import tqdm
from umap import UMAP

import metadata
from spectral_differentiation import compute_spectral_differentiation, TRUNCATION_TOLERANCE
from analysis import (BLOCK_STIMULI, CONTINUOUS_NATURAL, SESSIONS,
                      UNSCRAMBLED_SCRAMBLED, get_cells)
import analysis
from load import load_preprocessed_data, load_preprocessed_events, make_multiindex
from metadata import METADATA, STIMULUS_METADATA

# %% [code]
# Register tqdm with pandas for `progress_apply`
tqdm.pandas()

# %% [code]
N_CPUS = multiprocessing.cpu_count()

# %% [markdown]
## Load data

# %% [code]
def loader(session):
    events = load_preprocessed_events(session) 
    dff, data = load_preprocessed_data(session)
    return dff, events, data

loaded_data = Parallel(n_jobs=min(len(SESSIONS), N_CPUS), verbose=5)(
    delayed(loader)(session) for session in SESSIONS
)

# %% [code]
DFF = dict()
EVENTS = dict()
DATA = dict()
for session, (dff, events, data) in zip(SESSIONS, loaded_data):
    DFF[session] = dff
    EVENTS[session] = events
    DATA[session] = data

# %% [code]
# Attach label columns to dF/F and event dataframes
for session, data in tqdm(DATA.items()):
    labels = data.loc[:, ["stimulus", "trial", "stimulus_is_scrambled_pair", "stimulus_is_block"]]
    DFF[session] = DFF[session].merge(
        labels,
        how="left",
        left_index=True,
        right_index=True,
    )
    EVENTS[session] = EVENTS[session].merge(
        labels,
        how="left",
        left_index=True,
        right_index=True,
    )

# %% [markdown]
# Behavior

# %% [markdown]
Mean pupil diameter and locomotion fraction

# %% [code]
behavior = (
    pd.concat(DATA.values())
    .reset_index()
)

# %% [code]
cols = ["normalized_pupil_diameter", "locomotion", "filtered_velocity"]

# %% [code]
# By session and trial
groupings = {
    "session": ["session"],
    "trial": ["session", "stimulus", "trial"],
}
behavior_by = {}
for grouping_name, grouping in tqdm(groupings.items()):
    behavior_by[grouping_name] = (
        behavior
        .loc[:, grouping + cols]
        .groupby(grouping)
        .mean()
    )
    behavior_by[grouping_name].to_parquet(OUTPUT_DIR/f"behavior_by_{grouping_name}.parquet")

# %% [markdown]
# Events

# %% [markdown]
### Mean event magnitude per trial

# %% [code]
grouping = ['session', 'stimulus', 'trial']

def worker(data):
    return (
        data
        .reset_index()
        .loc[:, get_cells(data) + grouping]
        .groupby(grouping)
        .mean()
    )

# %% [code]
magnitudes = pd.concat(Parallel(n_jobs=min(len(SESSIONS), N_CPUS), verbose=5)(
    delayed(worker)(data) for data in EVENTS.values()
))

# %% [code]
mean_magnitudes = pd.Series(data=magnitudes.mean(axis='columns'), name='mean_magnitude')

# %% [markdown]
### Remove transients from dF/F

# %% [code]
# Length of transient to remove, in seconds
TAU = 0.2  # s

tau_samples = TAU * metadata.TWOP_SAMPLE_RATE
assert tau_samples.is_integer()
tau_samples = int(tau_samples)

# %% [code]
def worker(events, dff):
    frame, cell = np.where(events.loc[:, get_cells(events)])
    no_transients = (
        dff
        .copy()
        .loc[:, get_cells(dff)]
        .to_numpy()
    )
    noncell_cols = dff.loc[:, list(set(dff.columns) - set(get_cells(dff)))]
    
    for t in range(0, tau_samples):
        no_transients[np.minimum(frame + t, (dff.shape[0] - 1)), cell] = np.nan
        
    return (
        pd.DataFrame(
            data=no_transients,
            index=dff.index,
            columns=get_cells(dff),
        )
        .join(noncell_cols)
        .interpolate(method='linear', limit_area='inside')
    )

# %% [code]
arg_list = [
    (EVENTS[session].copy(), DFF[session].copy())
    for session in tqdm(SESSIONS)
]

# %% [code]
results = Parallel(n_jobs=min(len(SESSIONS), N_CPUS), verbose=5)(
    delayed(worker)(*args) for args in arg_list
)

DFF_NO_TRANSIENTS = dict(zip(SESSIONS, results))

# %% [markdown]
# Spectral differentiation

# %% [markdown]
### Build parameter space

Combinations of parameters to use for the sensitivity analysis.

# %% [code]
args = (
    pd.DataFrame({
        # The length of the 'neurophysiological state' of the population, in seconds
        'state_length': [0.2, 0.5, 1, 2, 5, 10],
    })
    .merge(pd.DataFrame({
        # The metric with which to measure distances between neurophysiological states
        'metric': ["cityblock", "euclidean", "chebyshev"],
    }), how='cross')
    .merge(pd.DataFrame({
        # Whether to use log-spaced frequency bins in the spectral estimation
        'log_frequency': [False, True],
    }), how='cross')
    .merge(pd.DataFrame({
        # Which window to use
        'window': [
            None,
            'tukey',
            'kaiser',
        ],
        # The window parameter
        'window_param': [
            -1,
            1/4,
            14,
        ],
        # The fraction of window overlap
        'overlap': [
            0,
            1/8,
            1/2
        ],
    }), how='cross')
)
args

# %% [code]
# Parameters used in main analysis
main_params = {
    'state_length': 1.0,
    'metric': 'euclidean',
    'window': None,
    'window_param': -1.0,
    'overlap': 0.0,
    'log_frequency': False,
}
assert main_params in args.to_dict(orient='records')
main_params = pd.Series(main_params)
main_params

# %% [code]
args = list(product(
    zip(cycle(['dff']), DFF.items()),
    (row for _, row in args.iterrows())
))

# %% [markdown]
### Compute all parameter combinations

# %% [code]
def worker(datatype, session, data, params):
    params = params.to_dict()
    # Compute
    result = compute_spectral_differentiation(
        data,
        fs=metadata.TWOP_SAMPLE_RATE,
        **params,
    )
    # Convert Series result to a DataFrame
    result.name = "differentiation"
    result = (
        result
        .reset_index(drop=False)
        # Record parameters & session
        .assign(
            **params,
            datatype=datatype,
            session=session,
        )
    )
    return result


results = Parallel(n_jobs=min(len(args), N_CPUS), verbose=5)(
    delayed(worker)(datatype, session, data, params)
    for (datatype, (session, data)), params in args
)
results = (
    # Put results into a DataFrame
    pd.concat(results)
    .reset_index(drop=True)
    # Add stimulus metadata
    .merge(STIMULUS_METADATA, on="stimulus")
)
# Only consider block stimuli
results = results.loc[results["stimulus_is_block"]]
print("Done.")

print(results.shape)
results.head()

# %% [markdown]
### Attach metadata, behavior, mean event magnitude, and compute normalizations and transforms

# %% [code]
metadata_subset = (
    METADATA.loc[METADATA.index.isin(SESSIONS)]
    .copy()
    .drop(
        columns=[
            "operator",
            "qc",
            "notes",
            "all_ophys_experiments",
            "all_ophys_sessions",
            "valid",
        ]
    )
)

# %% [code]
def postprocess(results):
    data = (
        results
        .merge(metadata_subset, on="session")
        .merge(mean_magnitudes, on=['session', 'stimulus', 'trial'])
        .merge(behavior_by['trial'], on=['session', 'stimulus', 'trial'])
    )
    # Compute normalizations and transforms
    data['normalized differentiation'] = data['differentiation'] / np.sqrt(data['ncells'])
    data['log(normalized differentiation)'] = np.log10(data['normalized differentiation'])
    return data

# %% [code]
df = postprocess(results)

print(df.shape)
df.head()

# %% [markdown]
### Events

# %% [code]
results = Parallel(n_jobs=min(len(EVENTS), N_CPUS), verbose=5)(
    delayed(worker)('events', session, data, main_params)
    for session, data in EVENTS.items()
        
)

results = (
    # Put results into a DataFrame
    pd.concat(results)
    .reset_index(drop=True)
    # Add stimulus metadata
    .merge(STIMULUS_METADATA, on="stimulus")
)
# Only consider block stimuli
results = results.loc[results["stimulus_is_block"]]
print("Done.")

# %% [code]
main_events = postprocess(results)
main_events.shape

# %% [markdown]
### No transients

# %% [code]
results = Parallel(n_jobs=min(len(DFF_NO_TRANSIENTS), N_CPUS), verbose=5)(
    delayed(worker)('dff', session, data, main_params)
    for session, data in DFF_NO_TRANSIENTS.items()
        
)

results = (
    # Put results into a DataFrame
    pd.concat(results)
    .reset_index(drop=True)
    # Add stimulus metadata
    .merge(STIMULUS_METADATA, on="stimulus")
)
# Only consider block stimuli
results = results.loc[results["stimulus_is_block"]]
print("Done.")

print(results.shape)
results.head()

# %% [code]
main_no_transients = postprocess(results)
main_no_transients.shape

# %% [markdown]
## Write results to disk

# %% [markdown]
### All parameters (dF/F)

# %% [code]
df.to_parquet(OUTPUT_DIR/'sensitivity_analysis.parquet')

# %% [markdown]
### Main parameters (dF/F)

# %% [code]
main = df.loc[
    np.logical_and.reduce(
        [
            (df[param].isna() if value is None else df[param] == value)
            for param, value in main_params.items()
        ]
    )
]
main.shape

# %% [code]
main.to_parquet(OUTPUT_DIR/'main.parquet')

# %% [markdown]
### Events

# %% [code]
main_events.to_parquet(OUTPUT_DIR/'main__events.parquet')

# %% [markdown]
### No transients

# %% [code]
main_no_transients.to_parquet(OUTPUT_DIR/'main__no-transients.parquet')

# %% [markdown]
# Multivariate differentiation

# %% [markdown]
## Dimensionality reduction

# %% [code]
args = (
    pd.DataFrame({
        'datatype': ["dff", "events"],
    }).merge(pd.DataFrame({
        'session': SESSIONS,
    }), how='cross')
)

args = [
    (row, (EVENTS[row['session']] if row['datatype'] == 'events' else DFF[row['session']]))
    for _, row in args.iterrows()
]

# %% [code]
def preprocess_dff(dff):
    # Select stimuli of interest
    return dff.loc[dff["stimulus_is_scrambled_pair"] == True, :]

# %% [code]
STATE_LENGTH = 1.0  # seconds

def preprocess_events(events):
    session = data.index.get_level_values('session')[0]
    # Select stimuli of interest
    events = events.loc[events["stimulus_is_scrambled_pair"] == True, :]
    # Bin events
    agg = {
        **{col: 'first' for col in events.columns},
        **{col: 'sum' for col in get_cells(events)}
    }
    events = analysis.bin_data(events, STATE_LENGTH, agg=agg)
    # Select frames with at least one event
    events.loc[analysis.active_frames(events)]
    # Include session data in index for later concatenation & grouping
    events.index = make_multiindex(session, events.index)
    return events

# %% [code]
with open('umap-params.yml', mode='rt') as f:
    UMAP_PARAMS = yaml.load(f, Loader=yaml.SafeLoader)

# %% [code]
def worker(params, data):
    if params['datatype'] == 'dff':
        data = preprocess_dff(data)
    if params['datatype'] == 'events':
        data = preprocess_events(data)
    
    labels = data.loc[:, ["stimulus", "trial"]]
    signal = data.loc[:, get_cells(data)]

    transform = UMAP(**UMAP_PARAMS).fit_transform(signal)

    return (
        pd.DataFrame(
            data=transform,
            index=data.index,
            columns=[f"umap_{i}" for i in range(transform.shape[1])],
        )
        .join(labels)
        .assign(**params)
    )

# %% [code]
%%time

results = Parallel(n_jobs=min(len(args), N_CPUS), verbose=5)(
    delayed(worker)(params, data) for params, data in tqdm(args)
)

# %% [code]
transforms = pd.concat(results)

# %% [markdown]
----

# %% [markdown]
## Mean centroid distance

# %% [code]
def centroid(points):
    return points.mean(axis=0).reshape(1, -1)


def centroid_distance(points):
    points = points.to_numpy()
    if points.ndim != 2:
        raise ValueError("points must be 2D")
    return scipy.spatial.distance.cdist(points, centroid(points), metric="euclidean")


def mean_centroid_distance(points):
    return np.mean(centroid_distance(points))

# %% [code]
results = pd.Series(
    data=(
        transforms
        .droplevel('session', axis='index')
        .groupby(
            [col for col in transforms.columns if not col.startswith("umap")]
        )
        .progress_apply(mean_centroid_distance)
    ),
    name='mean_centroid_distance',
).reset_index()

results["log(mean_centroid_distance)"] = np.log10(results["mean_centroid_distance"])

results = (
    results
    .merge(STIMULUS_METADATA, left_on="stimulus", right_index=True)
    .merge(METADATA, on="session")
)

# %% [markdown]
### Write results to disk

# %% [code]
mean_centroid_distance = results.loc[
    results['datatype'] == 'dff'
]
mean_centroid_distance.to_parquet(OUTPUT_DIR/"mean_centroid_distance.parquet")

# %% [code]
mean_centroid_distance_events = results.loc[
    results['datatype'] == 'events'
]
mean_centroid_distance_events.to_parquet(OUTPUT_DIR/"mean_centroid_distance__events.parquet")

# %% [markdown]
# Decoding

# %% [markdown]
## Helper functions

# %% [code]
def flatten_trial(data, target_length):
    """Truncate so each trial has the same number of frames."""
    if not abs(len(data) - target_length) <= TRUNCATION_TOLERANCE:
        raise ValueError(
            f"Expected length within tolerance {tolerance}; got {len(data)}"
        )
    return (
        data.iloc[:target_length]
        .drop(axis="columns", labels=["trial", "stimulus"])
        .to_numpy()
        .flatten()
    )


def get_labelled_data(session, stimuli, get_class):
    """Return data and classes.

    Reshapes and concatenates data for all stimuli.
    """
    dff = DFF[session]
    data = DATA[session]
    # Select stimulus subset and relevant columns
    dff = dff.loc[
        dff["stimulus"].isin(stimuli),
        get_cells(dff) + ['stimulus', 'trial']
    ]
    # X must be of shape (n_samples, n_features):
    # - samples are trials;
    # - features are the dF/F trace value for each cell for every sample within the trial,
    #   i.e. there are (30 s * 30 Hz * n_cells) features.
    # We need to truncate each trial to the minimum number of frames among all of them so
    # they each have the same number of features.
    target_length = int(dff.groupby(["trial", "stimulus"]).agg(len).min().min())
    X = (
        dff
        .groupby(["trial", "stimulus"])
        .apply(flatten_trial, target_length=target_length)
    )
    stimuli = X.index.get_level_values("stimulus")
    classes = stimuli.map(get_class)
    trials = X.index.get_level_values("trial")
    # Reshape to the (n_samples, n_features)
    samples = np.stack(X.to_numpy())
    return samples, classes.to_numpy(), trials.to_numpy(), stimuli.to_numpy()

# %% [markdown]
## Compute

# %% [code]
N_JOBS = -1
N_SPLITS = 5
CV = StratifiedKFold(n_splits=N_SPLITS)
PIPELINE = Pipeline(
    [
        ("reduce_dimensionality", PCA(n_components=0.99)),
        ("classify", LinearDiscriminantAnalysis(solver="lsqr", shrinkage="auto")),
    ]
)

# %% [code]
identity = lambda x: x
category = STIMULUS_METADATA.stimulus_type.get

# %% [code]
%%time

def worker(session, stimulus_set, get_class, scoring):
    X, y, trials, stimuli = get_labelled_data(
        session,
        stimuli=stimulus_set,
        get_class=get_class,
    )
    if scoring == "balanced_accuracy":
        scores = cross_val_score(PIPELINE, X, y, cv=CV, scoring=scoring, n_jobs=1)
        return pd.DataFrame([{scoring: scores.mean(), 'session': session}])
    if scoring == "f1_score":
        labels = sorted(np.unique(y))
        scoring = {
            label: sklearn.metrics.make_scorer(
                sklearn.metrics.f1_score,
                labels=[label],
                average="macro",
            )
            for label in labels
        }
        scores = cross_validate(PIPELINE, X, y, cv=CV, scoring=scoring, n_jobs=1)
        scores["session"] = session
        return pd.DataFrame(scores)
    raise ValueError("invalid scoring method")


for stimulus_set, scoring, get_class in tqdm(
    [
        # Figure 6
        (UNSCRAMBLED_SCRAMBLED, "balanced_accuracy", category),
        # Figure S8
        (BLOCK_STIMULI, "balanced_accuracy", identity),
        # Figure S9
        (CONTINUOUS_NATURAL, "f1_score", identity),
    ]
):
    if get_class is identity:
        decode_target = "identity"
    if get_class is category:
        decode_target = "category"

    if stimulus_set == UNSCRAMBLED_SCRAMBLED:
        stimulus_set_name = "unscrambled_scrambled"
    if stimulus_set == BLOCK_STIMULI:
        stimulus_set_name = "all"
    if stimulus_set == CONTINUOUS_NATURAL:
        stimulus_set_name = "continuous_natural"

    output_path = OUTPUT_DIR/f"decoding__stimuli-{stimulus_set_name}__decode-{decode_target}__scoring-{scoring}.parquet"
    
    chance = 1 / len(set(map(get_class, stimulus_set)))

    with parallel_backend("loky", n_jobs=N_JOBS):
        results = Parallel()(
            delayed(worker)(session, stimulus_set, get_class, scoring)
            for session in SESSIONS
        )

    result_df = pd.concat(results).merge(METADATA, on="session")
    result_df["chance"] = chance

    result_df.to_parquet(output_path)
