# Supplementary material for: Measuring Stimulus-Evoked Neurophysiological Differentiation in Distinct Populations of Neurons in Mouse Visual Cortex
Source: eNeuro. 2022 Feb 8;9(1):ENEURO.0280-21.2021. doi: 10.1523/ENEURO.0280-21.2021 (PMC8856714; doi:10.1523/ENEURO.0280-21.2021)
Supplement: Extended Data 1 — Analysis code. All analyses and figures can be reproduced by following the instructions in README.md. Download Extended Data 1, ZIP file. [file enu-eN-NWR-0280-21-s02.zip › extended-data-1/fig_8.ipynb]

# %% [markdown]
# Figures 8 & 8-1

Neurophysiological differentiation vs. stimulus properties

# %% [code]
from pathlib import Path

import matplotlib
import pandas as pd
import seaborn as sb
import matplotlib.pyplot as plt

import analysis
from analysis import UNSCRAMBLED_SCRAMBLED

# %% [code]
matplotlib.rcParams.update({'font.size': 16})

# %% [code]
OUTPUT_DIR = Path("figures")

# %% [markdown]
## Set up R

# %% [code]
%load_ext rpy2.ipython

# %% [code]
%%R
library(broom)

# %% [markdown]
## Load data

# %% [code]
data = (
    pd.read_parquet("results/main.parquet")
    .merge(
        pd.read_parquet("results/stimulus_properties.parquet"),
        on='stimulus'
    )
)

# %% [code]
# Only L2/3 of AL & AM
data = data.loc[
    (data["layer"] == "L2/3") &
    data["area"].isin(["AL", "AM"])
]

# %% [code]
response = "log(normalized differentiation)"

# %% [markdown]
## Plotting function

# %% [code]
def plot_stimulus_property(data, x, y, fig=None, ax=None):
    # Average by stimulus
    data = data.groupby("stimulus").mean().reset_index()
    
    if fig is None and ax is None:
        fig, ax = plt.subplots(figsize=(8, 8))

    ax = sb.scatterplot(
        data=data,
        x=x,
        y=y,
        edgecolor=None,
        color="#555",
        marker="o",
        s=85,
        ax=ax,
    )
    
    if x == "mean luminance":
        ax.set_xlim(0, 255)
        ax.set_xticks([0, 64, 128, 192, 256])
    
    ax.set_xlabel("\n" + x.replace("_", " "))
    ax.set_ylabel("neurophysiological differentiation\n")

    # Add annotations
    annotations = [
        ax.text(
            row[x],
            row[y],
            row["stimulus"],
            size="small",
        )
        for idx, row in data.iterrows()
    ]

    return fig, ax

# %% [markdown]
## Figure 8

# %% [code]
x = "log(stimulus differentiation)"

# %% [code]
y = "log(normalized differentiation)"

# %% [code]
fig, ax = plot_stimulus_property(data, x, y)
ax.set_xlabel("\nstimulus differentiation")
analysis.savefig(fig, OUTPUT_DIR / "fig_8/nd_vs_stimulus_differentiation")

# %% [markdown]
### Correlation

# %% [code]
df = data.groupby("stimulus").mean().loc[:, [x, y]]
df

# %% [code]
%%R -i df -i x -i response

x = df[[x]]
y = df[[response]]

print(cor.test(x, y, method="pearson", alternative="greater"))

# %% [markdown]
### Noise stimulus has high influence

# %% [code]
formula = f"`{response}` ~ `{x}`"
formula

# %% [code]
%%R -i data -i formula -o cooks_d

model = lm(formula, data=df)
cooks_d = cooks.distance(model)
cooks_d = tidy(cooks_d)

# %% [code]
cooks_d = (
    cooks_d
    .rename(columns=dict(x="Cook's d"))
    .sort_values("Cook's d", ascending=False)
)
cooks_d

# %% [markdown]
### Correlation without noise stimulus

# %% [code]
subset = df.loc[df.index != "noise"]

# %% [code]
%%R -i subset -i x -i response

x = subset[[x]]
y = subset[[response]]

print(cor.test(x, y, method="pearson", alternative="greater"))

# %% [markdown]
### Correlation among controlled stimuli

# %% [code]
subset = df.loc[df.index.isin(UNSCRAMBLED_SCRAMBLED)]

# %% [code]
%%R -i subset -i x -i response

x = subset[[x]]
y = subset[[response]]

print(cor.test(x, y, method="pearson", alternative="two.sided"))

# %% [markdown]
## Figure 8-1

# %% [code]
fig, grid = plt.subplots(nrows=1, ncols=3, sharey=True, figsize=(22, 6))

x = "mean luminance"
fig, ax = plot_stimulus_property(data, x, y, fig=fig, ax=grid[0])

x = "contrast"
fig, ax = plot_stimulus_property(data, x, y, fig=fig, ax=grid[1])
ax.set_ylabel("")

x = "spectral energy"
fig, ax = plot_stimulus_property(data, x, y, fig=fig, ax=grid[2])
ax.set_ylabel("")

analysis.savefig(fig, OUTPUT_DIR / "fig_8-1/nd_vs_stimulus_properties")
