# Supplementary material for: Measuring Stimulus-Evoked Neurophysiological Differentiation in Distinct Populations of Neurons in Mouse Visual Cortex
Source: eNeuro. 2022 Feb 8;9(1):ENEURO.0280-21.2021. doi: 10.1523/ENEURO.0280-21.2021 (PMC8856714; doi:10.1523/ENEURO.0280-21.2021)
Supplement: Extended Data 1 — Analysis code. All analyses and figures can be reproduced by following the instructions in README.md. Download Extended Data 1, ZIP file. [file enu-eN-NWR-0280-21-s02.zip › extended-data-1/environment.yml]

name: openscope-differentiation
channels:
  - conda-forge
  - defaults
dependencies:
  - _libgcc_mutex=0.1=conda_forge
  - _openmp_mutex=4.5=1_gnu
  - _r-mutex=1.0.1=anacondar_1
  - abseil-cpp=20210324.2=h9c3ff4c_0
  - alsa-lib=1.2.3=h516909a_0
  - anyio=3.3.4=py38h578d9bd_1
  - argon2-cffi=21.1.0=py38h497a2fe_2
  - arrow-cpp=3.0.0=py38h6ada843_34_cpu
  - async_generator=1.10=py_0
  - attrs=21.2.0=pyhd8ed1ab_0
  - aws-c-auth=0.6.6=hfef2836_0
  - aws-c-cal=0.5.12=h70efedd_7
  - aws-c-common=0.6.17=h7f98852_0
  - aws-c-compression=0.2.14=h7c7754b_7
  - aws-c-event-stream=0.2.7=hb80ed28_31
  - aws-c-http=0.6.10=h58a30cf_2
  - aws-c-io=0.10.13=h8229a69_4
  - aws-c-mqtt=0.7.9=h042a236_0
  - aws-c-s3=0.1.27=hdaad010_10
  - aws-c-sdkutils=0.1.1=h7c7754b_4
  - aws-checksums=0.1.12=h7c7754b_6
  - aws-crt-cpp=0.17.6=he863f72_2
  - aws-sdk-cpp=1.9.145=h50c8a4a_0
  - babel=2.9.1=pyh44b312d_0
  - backcall=0.2.0=pyh9f0ad1d_0
  - backports=1.0=py_2
  - backports.functools_lru_cache=1.6.4=pyhd8ed1ab_0
  - backports.zoneinfo=0.2.1=py38h497a2fe_4
  - binutils_impl_linux-64=2.36.1=h193b22a_2
  - binutils_linux-64=2.36=hf3e587d_1
  - bleach=4.1.0=pyhd8ed1ab_0
  - brotlipy=0.7.0=py38h497a2fe_1003
  - bwidget=1.9.14=ha770c72_1
  - bzip2=1.0.8=h7f98852_4
  - c-ares=1.18.1=h7f98852_0
  - ca-certificates=2021.10.26=h06a4308_2
  - cairo=1.16.0=h6cf1ce9_1008
  - certifi=2021.10.8=py38h06a4308_0
  - cffi=1.14.6=py38ha65f79e_0
  - chardet=4.0.0=py38h578d9bd_2
  - colorcet=2.0.6=pyhd8ed1ab_0
  - cryptography=35.0.0=py38h3e25421_2
  - curl=7.80.0=h2574ce0_0
  - cycler=0.11.0=pyhd8ed1ab_0
  - dbus=1.13.6=h48d8840_2
  - debugpy=1.5.1=py38h709712a_0
  - decorator=5.1.0=pyhd8ed1ab_0
  - defusedxml=0.7.1=pyhd8ed1ab_0
  - deprecation=2.1.0=pyh9f0ad1d_0
  - entrypoints=0.3=pyhd8ed1ab_1003
  - expat=2.4.1=h9c3ff4c_0
  - font-ttf-dejavu-sans-mono=2.37=hab24e00_0
  - font-ttf-inconsolata=3.000=h77eed37_0
  - font-ttf-source-code-pro=2.038=h77eed37_0
  - font-ttf-ubuntu=0.83=hab24e00_0
  - fontconfig=2.13.1=hba837de_1005
  - fonts-conda-ecosystem=1=0
  - fonts-conda-forge=1=0
  - freetype=2.10.4=h0708190_1
  - fribidi=1.0.10=h36c2ea0_0
  - gcc_impl_linux-64=9.4.0=h03d3576_11
  - gcc_linux-64=9.4.0=h391b98a_1
  - gettext=0.19.8.1=h0b5b191_1005
  - gflags=2.2.2=he1b5a44_1004
  - gfortran_impl_linux-64=9.4.0=h0003116_11
  - gfortran_linux-64=9.4.0=hf0ab688_1
  - glib=2.68.4=h9c3ff4c_0
  - glib-tools=2.68.4=h9c3ff4c_0
  - glog=0.5.0=h48cff8f_0
  - graphite2=1.3.13=h58526e2_1001
  - grpc-cpp=1.41.1=h75e9d12_2
  - gsl=2.6=he838d99_2
  - gst-plugins-base=1.18.5=hf529b03_0
  - gstreamer=1.18.5=h76c114f_0
  - gxx_impl_linux-64=9.4.0=h03d3576_11
  - gxx_linux-64=9.4.0=h0316aca_1
  - h5py=2.10.0=nompi_py38h9915d05_106
  - harfbuzz=3.0.0=h83ec7ef_1
  - hdf5=1.10.6=nompi_h6a2412b_1114
  - icu=68.2=h9c3ff4c_0
  - idna=2.10=pyh9f0ad1d_0
  - importlib-metadata=4.8.2=py38h578d9bd_0
  - importlib_resources=5.4.0=pyhd8ed1ab_0
  - ipykernel=6.5.0=py38he5a9106_1
  - ipython=7.29.0=py38he5a9106_2
  - ipython_genutils=0.2.0=py_1
  - ipywidgets=7.6.3=pyhd3deb0d_0
  - jbig=2.1=h7f98852_2003
  - jedi=0.18.0=py38h578d9bd_3
  - jinja2=3.0.3=pyhd8ed1ab_0
  - joblib=1.0.1=pyhd8ed1ab_0
  - jpeg=9d=h36c2ea0_0
  - json5=0.9.5=pyh9f0ad1d_0
  - jsonschema=4.2.1=pyhd8ed1ab_0
  - jupyter-packaging=0.11.1=pyhd8ed1ab_0
  - jupyter_client=7.0.6=pyhd8ed1ab_0
  - jupyter_core=4.9.1=py38h578d9bd_1
  - jupyter_server=1.11.2=pyhd8ed1ab_0
  - jupyterlab=3.0.14=pyhd8ed1ab_0
  - jupyterlab_pygments=0.1.2=pyh9f0ad1d_0
  - jupyterlab_server=2.8.2=pyhd8ed1ab_0
  - jupyterlab_widgets=1.0.2=pyhd8ed1ab_0
  - kernel-headers_linux-64=2.6.32=he073ed8_15
  - kiwisolver=1.3.2=py38h1fd1430_1
  - krb5=1.19.2=hcc1bbae_3
  - lcms2=2.12=hddcbb42_0
  - ld_impl_linux-64=2.36.1=hea4e1c9_2
  - lerc=3.0=h9c3ff4c_0
  - libblas=3.9.0=12_linux64_openblas
  - libbrotlicommon=1.0.9=h7f98852_6
  - libbrotlidec=1.0.9=h7f98852_6
  - libbrotlienc=1.0.9=h7f98852_6
  - libcblas=3.9.0=12_linux64_openblas
  - libclang=11.1.0=default_ha53f305_1
  - libcurl=7.80.0=h2574ce0_0
  - libdeflate=1.8=h7f98852_0
  - libedit=3.1.20191231=he28a2e2_2
  - libev=4.33=h516909a_1
  - libevent=2.1.10=h9b69904_4
  - libffi=3.3=h58526e2_2
  - libgcc-devel_linux-64=9.4.0=hd854feb_11
  - libgcc-ng=11.2.0=h1d223b6_11
  - libgfortran-ng=11.2.0=h69a702a_11
  - libgfortran5=11.2.0=h5c6108e_11
  - libglib=2.68.4=h3e27bee_0
  - libgomp=11.2.0=h1d223b6_11
  - libiconv=1.16=h516909a_0
  - liblapack=3.9.0=12_linux64_openblas
  - libllvm11=11.1.0=hf817b99_2
  - libnghttp2=1.43.0=h812cca2_1
  - libogg=1.3.4=h7f98852_1
  - libopenblas=0.3.18=pthreads_h8fe5266_0
  - libopus=1.3.1=h7f98852_1
  - libpng=1.6.37=h21135ba_2
  - libpq=13.3=hd57d9b9_3
  - libprotobuf=3.18.1=h780b84a_0
  - libsanitizer=9.4.0=h79bfe98_11
  - libsodium=1.0.18=h36c2ea0_1
  - libssh2=1.10.0=ha56f1ee_2
  - libstdcxx-devel_linux-64=9.4.0=hd854feb_11
  - libstdcxx-ng=11.2.0=he4da1e4_11
  - libthrift=0.15.0=he6d91bd_1
  - libtiff=4.3.0=h6f004c6_2
  - libutf8proc=2.6.1=h7f98852_0
  - libuuid=2.32.1=h7f98852_1000
  - libuv=1.40.0=h7b6447c_0
  - libvorbis=1.3.7=h9c3ff4c_0
  - libwebp-base=1.2.1=h7f98852_0
  - libxcb=1.13=h7f98852_1004
  - libxkbcommon=1.0.3=he3ba5ed_0
  - libxml2=2.9.12=h72842e0_0
  - libzlib=1.2.11=h36c2ea0_1013
  - llvmlite=0.37.0=py38h4630a5e_0
  - lz4-c=1.9.3=h9c3ff4c_1
  - make=4.3=hd18ef5c_1
  - markupsafe=2.0.1=py38h497a2fe_1
  - matplotlib=3.3.4=py38h578d9bd_0
  - matplotlib-base=3.3.4=py38h0efea84_0
  - matplotlib-inline=0.1.3=pyhd8ed1ab_0
  - mistune=0.8.4=py38h497a2fe_1005
  - mysql-common=8.0.27=ha770c72_1
  - mysql-libs=8.0.27=hfa10184_1
  - nbclassic=0.3.4=pyhd8ed1ab_0
  - nbclient=0.5.8=pyhd8ed1ab_0
  - nbconvert=6.3.0=py38h578d9bd_1
  - nbformat=5.1.3=pyhd8ed1ab_0
  - ncurses=6.2=h58526e2_4
  - nest-asyncio=1.5.1=pyhd8ed1ab_0
  - nodejs=16.6.1=hb931c9a_0
  - notebook=6.4.5=pyha770c72_0
  - nspr=4.32=h9c3ff4c_1
  - nss=3.72=hb5efdd6_0
  - numba=0.54.1=py38h4bf6c61_0
  - numpy=1.20.1=py38h18fd61f_0
  - olefile=0.46=pyh9f0ad1d_1
  - openjpeg=2.4.0=hb52868f_1
  - openssl=1.1.1l=h7f8727e_0
  - orc=1.7.1=h68e2c4e_0
  - packaging=21.0=pyhd8ed1ab_0
  - pandas=1.2.4=py38h1abd341_0
  - pandoc=2.16.1=h7f98852_0
  - pandocfilters=1.5.0=pyhd8ed1ab_0
  - pango=1.48.10=h54213e6_2
  - param=1.12.0=pyh6c4a22f_0
  - parquet-cpp=1.5.1=2
  - parso=0.8.2=pyhd8ed1ab_0
  - patsy=0.5.2=pyhd8ed1ab_0
  - pcre=8.45=h9c3ff4c_0
  - pexpect=4.8.0=pyh9f0ad1d_2
  - pickleshare=0.7.5=py_1003
  - pillow=8.4.0=py38h8e6f84c_0
  - pip=21.3.1=pyhd8ed1ab_0
  - pixman=0.40.0=h36c2ea0_0
  - prometheus_client=0.12.0=pyhd8ed1ab_0
  - prompt-toolkit=3.0.22=pyha770c72_0
  - pthread-stubs=0.4=h36c2ea0_1001
  - ptyprocess=0.7.0=pyhd3deb0d_0
  - pyarrow=3.0.0=py38he7e5f7d_34_cpu
  - pycparser=2.21=pyhd8ed1ab_0
  - pyct=0.4.6=py_0
  - pyct-core=0.4.6=py_0
  - pygments=2.10.0=pyhd8ed1ab_0
  - pynndescent=0.5.5=pyh6c4a22f_0
  - pyopenssl=21.0.0=pyhd8ed1ab_0
  - pyparsing=3.0.6=pyhd8ed1ab_0
  - pyqt=5.12.3=py38h578d9bd_8
  - pyqt-impl=5.12.3=py38h0ffb2e6_8
  - pyqt5-sip=4.19.18=py38h709712a_8
  - pyqtchart=5.12=py38h7400c14_8
  - pyqtwebengine=5.12.1=py38h7400c14_8
  - pyrsistent=0.18.0=py38h497a2fe_0
  - pysocks=1.7.1=py38h578d9bd_4
  - python=3.8.8=hffdb5ce_0_cpython
  - python-dateutil=2.8.2=pyhd8ed1ab_0
  - python-tzdata=2021.5=pyhd8ed1ab_0
  - python_abi=3.8=2_cp38
  - pytz=2021.3=pyhd8ed1ab_0
  - pytz-deprecation-shim=0.1.0.post0=py38h578d9bd_1
  - pyyaml=5.4.1=py38h497a2fe_1
  - pyzmq=22.3.0=py38h2035c66_1
  - qt=5.12.9=hda022c4_4
  - r=3.6=r36_1004
  - r-askpass=1.1=r36hcfec24a_2
  - r-assertthat=0.2.1=r36h6115d3f_2
  - r-backports=1.2.1=r36hcfec24a_0
  - r-base=3.6.3=hbcea092_8
  - r-base64enc=0.1_3=r36hcfec24a_1004
  - r-blob=1.2.1=r36h6115d3f_1
  - r-boot=1.3_28=r36hc72bb7e_0
  - r-brio=1.1.2=r36hcfec24a_0
  - r-broom=0.5.2=r36h6115d3f_1
  - r-callr=3.7.0=r36hc72bb7e_0
  - r-cellranger=1.1.0=r36h6115d3f_1003
  - r-class=7.3_19=r36hcfec24a_0
  - r-cli=2.5.0=r36hc72bb7e_0
  - r-clipr=0.7.1=r36h142f84f_0
  - r-cluster=2.1.2=r36h859d828_0
  - r-codetools=0.2_18=r36hc72bb7e_0
  - r-colorspace=2.0_1=r36hcfec24a_0
  - r-cpp11=0.2.7=r36hc72bb7e_0
  - r-crayon=1.4.1=r36hc72bb7e_0
  - r-curl=4.3.1=r36hcfec24a_0
  - r-dbi=1.1.1=r36hc72bb7e_0
  - r-dbplyr=2.1.1=r36hc72bb7e_0
  - r-desc=1.3.0=r36hc72bb7e_0
  - r-diffobj=0.3.4=r36hcfec24a_0
  - r-digest=0.6.27=r36h03ef668_0
  - r-dplyr=1.0.6=r36h03ef668_1
  - r-ellipsis=0.3.2=r36hcfec24a_0
  - r-emmeans=1.3.4=r36h6115d3f_0
  - r-estimability=1.3=r36h6115d3f_1003
  - r-evaluate=0.14=r36h6115d3f_2
  - r-fansi=0.4.2=r36hcfec24a_0
  - r-farver=2.1.0=r36h03ef668_0
  - r-forcats=0.5.1=r36hc72bb7e_0
  - r-foreign=0.8_76=r36hcdcec82_1
  - r-fs=1.5.0=r36h0357c0b_0
  - r-generics=0.1.0=r36hc72bb7e_0
  - r-ggplot2=3.3.3=r36hc72bb7e_0
  - r-glue=1.4.2=r36hcfec24a_0
  - r-gtable=0.3.0=r36h6115d3f_3
  - r-haven=2.4.1=r36h2713e49_0
  - r-highr=0.9=r36hc72bb7e_0
  - r-hms=1.1.0=r36hc72bb7e_0
  - r-htmltools=0.5.1.1=r36h03ef668_0
  - r-httr=1.4.2=r36h6115d3f_0
  - r-isoband=0.2.4=r36h03ef668_0
  - r-jsonlite=1.7.2=r36hcfec24a_0
  - r-kernsmooth=2.23_20=r36h742201e_0
  - r-knitr=1.33=r36hc72bb7e_0
  - r-labeling=0.4.2=r36h142f84f_0
  - r-lattice=0.20_44=r36hcfec24a_0
  - r-lifecycle=1.0.0=r36hc72bb7e_0
  - r-lme4=1.1_21=r36h0357c0b_1
  - r-lubridate=1.7.10=r36h03ef668_0
  - r-magrittr=2.0.1=r36hcfec24a_1
  - r-markdown=1.1=r36hcfec24a_1
  - r-mass=7.3_54=r36hcfec24a_0
  - r-matrix=1.3_3=r36he454529_0
  - r-mgcv=1.8_35=r36he454529_0
  - r-mime=0.10=r36hcfec24a_0
  - r-minqa=1.2.4=r36h228a9c8_1006
  - r-modelr=0.1.8=r36h6115d3f_0
  - r-multcomp=1.4_10=r36h6115d3f_1
  - r-munsell=0.5.0=r36h6115d3f_1003
  - r-mvtnorm=1.1_1=r36h580db52_1
  - r-nlme=3.1_152=r36h859d828_0
  - r-nloptr=1.2.2.2=r36h0357c0b_0
  - r-nnet=7.3_16=r36hcfec24a_0
  - r-numderiv=2016.8_1.1=r36h6115d3f_3
  - r-openssl=1.4.4=r36he36bf35_0
  - r-pbkrtest=0.5.1=r36hc72bb7e_0
  - r-pillar=1.6.1=r36hc72bb7e_0
  - r-pkgconfig=2.0.3=r36h6115d3f_1
  - r-pkgload=1.2.1=r36h03ef668_0
  - r-plyr=1.8.6=r36h0357c0b_1
  - r-praise=1.0.0=r36h6115d3f_1004
  - r-prettyunits=1.1.1=r36h6115d3f_1
  - r-processx=3.5.2=r36hcfec24a_0
  - r-progress=1.2.2=r36h6115d3f_2
  - r-ps=1.6.0=r36hcfec24a_0
  - r-purrr=0.3.4=r36hcfec24a_1
  - r-r6=2.5.0=r36hc72bb7e_0
  - r-rcolorbrewer=1.1_2=r36h6115d3f_1003
  - r-rcpp=1.0.6=r36h03ef668_0
  - r-rcppeigen=0.3.3.9.1=r36h306847c_0
  - r-readr=1.4.0=r36h1b71b39_0
  - r-readxl=1.3.1=r36hde08347_4
  - r-recommended=3.6=r36_1004
  - r-rematch=1.0.1=r36h6115d3f_1003
  - r-rematch2=2.1.2=r36h6115d3f_1
  - r-reprex=2.0.0=r36hc72bb7e_0
  - r-reshape2=1.4.4=r36h0357c0b_1
  - r-rlang=0.4.11=r36hcfec24a_0
  - r-rmarkdown=2.8=r36hc72bb7e_0
  - r-rpart=4.1_15=r36hcfec24a_2
  - r-rprojroot=2.0.2=r36hc72bb7e_0
  - r-rstudioapi=0.13=r36hc72bb7e_0
  - r-rvest=1.0.0=r36hc72bb7e_0
  - r-sandwich=3.0_1=r36hc72bb7e_0
  - r-scales=1.1.1=r36h6115d3f_0
  - r-selectr=0.4_2=r36h6115d3f_1
  - r-spatial=7.3_14=r36hcfec24a_0
  - r-stringi=1.6.2=r36hcabe038_0
  - r-stringr=1.4.0=r36h6115d3f_2
  - r-survival=3.2_11=r36hcfec24a_0
  - r-sys=3.4=r36hcfec24a_0
  - r-testthat=3.0.2=r36h03ef668_0
  - r-th.data=1.0_10=r36h6115d3f_2
  - r-tibble=3.1.2=r36hcfec24a_0
  - r-tidyr=1.1.3=r36h03ef668_0
  - r-tidyselect=1.1.1=r36hc72bb7e_0
  - r-tidyverse=1.2.1=r36h6115d3f_1002
  - r-tinytex=0.31=r36hc72bb7e_0
  - r-utf8=1.2.1=r36hcfec24a_0
  - r-vctrs=0.3.8=r36hcfec24a_1
  - r-viridislite=0.4.0=r36hc72bb7e_0
  - r-waldo=0.2.5=r36hc72bb7e_0
  - r-withr=2.4.2=r36hc72bb7e_0
  - r-xfun=0.23=r36hcfec24a_0
  - r-xml2=1.3.2=r36h0357c0b_1
  - r-xtable=1.8_4=r36h6115d3f_3
  - r-yaml=2.2.1=r36hcfec24a_1
  - r-zoo=1.8_9=r36hcfec24a_0
  - re2=2021.11.01=h9c3ff4c_0
  - readline=8.1=h46c0cb4_0
  - requests=2.25.1=pyhd3deb0d_0
  - rpy2=3.4.4=py38r36hb5d20a5_0
  - s2n=1.2.1=h9b69904_0
  - scikit-learn=0.24.1=py38h658cfdd_0
  - scipy=1.6.2=py38h7b17777_0
  - seaborn=0.11.1=hd8ed1ab_1
  - seaborn-base=0.11.1=pyhd8ed1ab_1
  - sed=4.8=he412f7d_0
  - send2trash=1.8.0=pyhd8ed1ab_0
  - setuptools=59.1.1=py38h578d9bd_0
  - simplegeneric=0.8.1=py_1
  - six=1.16.0=pyh6c4a22f_0
  - snappy=1.1.8=he1b5a44_3
  - sniffio=1.2.0=py38h578d9bd_2
  - sqlite=3.36.0=h9cd32fc_2
  - statsmodels=0.13.1=py38h6c62de6_0
  - sysroot_linux-64=2.12=he073ed8_15
  - tbb=2021.4.0=h4bd325d_1
  - terminado=0.12.1=py38h578d9bd_1
  - testpath=0.5.0=pyhd8ed1ab_0
  - threadpoolctl=3.0.0=pyh8a188c0_0
  - tk=8.6.11=h27826a3_1
  - tktable=2.10=hb7b940f_3
  - tomlkit=0.7.2=pyha770c72_1
  - tornado=6.1=py38h497a2fe_2
  - tqdm=4.59.0=pyhd8ed1ab_0
  - traitlets=5.1.1=pyhd8ed1ab_0
  - typing=3.10.0.0=pyhd8ed1ab_0
  - tzdata=2021e=he74cb21_0
  - tzlocal=4.1=py38h578d9bd_1
  - umap-learn=0.5.1=py38h578d9bd_1
  - urllib3=1.26.7=pyhd8ed1ab_0
  - wcwidth=0.2.5=pyh9f0ad1d_2
  - webencodings=0.5.1=py_1
  - websocket-client=1.2.1=py38h578d9bd_0
  - wheel=0.37.0=pyhd8ed1ab_1
  - widgetsnbextension=3.5.2=py38h578d9bd_0
  - xorg-kbproto=1.0.7=h7f98852_1002
  - xorg-libice=1.0.10=h7f98852_0
  - xorg-libsm=1.2.3=hd9c2040_1000
  - xorg-libx11=1.7.2=h7f98852_0
  - xorg-libxau=1.0.9=h7f98852_0
  - xorg-libxdmcp=1.1.3=h7f98852_0
  - xorg-libxext=1.3.4=h7f98852_1
  - xorg-libxrender=0.9.10=h7f98852_1003
  - xorg-renderproto=0.11.1=h7f98852_1002
  - xorg-xextproto=7.3.0=h7f98852_1002
  - xorg-xproto=7.0.31=h7f98852_1007
  - xz=5.2.5=h516909a_1
  - yaml=0.2.5=h516909a_0
  - zeromq=4.3.4=h9c3ff4c_1
  - zipp=3.6.0=pyhd8ed1ab_0
  - zlib=1.2.11=h36c2ea0_1013
  - zstd=1.5.0=ha95c52a_0
prefix: /home/wmayner/miniconda3/envs/openscope-differentiation2
