# Supplementary material for: Measuring Stimulus-Evoked Neurophysiological Differentiation in Distinct Populations of Neurons in Mouse Visual Cortex
Source: eNeuro. 2022 Feb 8;9(1):ENEURO.0280-21.2021. doi: 10.1523/ENEURO.0280-21.2021 (PMC8856714; doi:10.1523/ENEURO.0280-21.2021)
Supplement: Extended Data 1 — Analysis code. All analyses and figures can be reproduced by following the instructions in README.md. Download Extended Data 1, ZIP file. [file enu-eN-NWR-0280-21-s02.zip › extended-data-1/fig_1-2.ipynb]

# %% [markdown]
# Figure 1-2

Number of cells recorded

# %% [code]
from analysis import SESSIONS
from metadata import METADATA

# %% [code]
ncells = (
    METADATA.loc[SESSIONS]
    .groupby(["layer", "area"])
    .sum()
    .loc[:, "ncells"]
)
    
ncells.to_csv("results/table-s1.csv")
ncells
