# Supplementary material for: Measuring Stimulus-Evoked Neurophysiological Differentiation in Distinct Populations of Neurons in Mouse Visual Cortex
Source: eNeuro. 2022 Feb 8;9(1):ENEURO.0280-21.2021. doi: 10.1523/ENEURO.0280-21.2021 (PMC8856714; doi:10.1523/ENEURO.0280-21.2021)
Supplement: Extended Data 1 — Analysis code. All analyses and figures can be reproduced by following the instructions in README.md. Download Extended Data 1, ZIP file. [file enu-eN-NWR-0280-21-s02.zip › extended-data-1/fig_6,6-1,7-1.ipynb]

# %% [markdown]
# Figures 6, 6-1, & 7-1

Decoding results

# %% [code]
from pathlib import Path

import matplotlib
import matplotlib.pyplot as plt
import numpy as np
import pandas as pd

import analysis
from analysis import CONTINUOUS_NATURAL
from metadata import METADATA

# %% [code]
matplotlib.rcParams.update({'font.size': 16})

# %% [code]
OUTPUT_DIR = Path('figures')

# %% [markdown]
## Figure 6

# %% [code]
path = "results/decoding__stimuli-unscrambled_scrambled__decode-category__scoring-balanced_accuracy.parquet"
data = pd.read_parquet(path)

# %% [code]
assert len(set(data['chance'])) == 1
chance = data['chance'].iloc[0]
chance

# %% [code]
fig, axes, grid = analysis.faceted_plot(
    data=data.rename(columns=dict(balanced_accuracy="performance")),
    y="performance",
    row="layer",
    col="area",
    color="black",
    height=3,
    aspect=0.55,
    s=8,
)

grid.set(
    yticks=np.linspace(0.5, 1.0, 3),
    ylim=(0.5, 1.02),
)

plt.subplots_adjust(hspace=0.25, wspace=0.0)

analysis.savefig(fig, OUTPUT_DIR / "fig_6" / Path(path).stem)

# %% [markdown]
## Figure 6-1

# %% [code]
path = "results/decoding__stimuli-all__decode-identity__scoring-balanced_accuracy.parquet"
data = pd.read_parquet(path)

# %% [code]
assert len(set(data['chance'])) == 1
chance = data['chance'].iloc[0]
chance

# %% [code]
fig, axes, grid = analysis.faceted_plot(
    data=data.rename(columns=dict(balanced_accuracy="performance")),
    y="performance",
    row="layer",
    col="area",
    color="black",
    height=3,
    aspect=0.55,
    s=7,
)

for ax in axes.flat:
    ax.axhline(chance, 0, 1, color='grey', linestyle='--')
    
plt.subplots_adjust(hspace=0.25, wspace=0.0)

analysis.savefig(fig, OUTPUT_DIR / "fig_6-1" / Path(path).stem)

# %% [markdown]
## Figure 7-1

# %% [markdown]
### Load data

# %% [code]
nd_data = pd.read_parquet("results/main.parquet")

# Continuous natural stimuli
nd_data = nd_data.loc[
    nd_data['stimulus'].isin(CONTINUOUS_NATURAL)
]

# %% [code]
decoding_data = pd.read_parquet("results/decoding__stimuli-continuous_natural__decode-identity__scoring-f1_score.parquet")
decoding_data = (
    decoding_data
    .melt(
        id_vars='session',
        value_vars=[col for col in decoding_data.columns if col.startswith("test_")],
        var_name="stimulus",
        value_name='f1_score',
    )
    .merge(METADATA, on='session')
)
decoding_data['stimulus'] = decoding_data['stimulus'].map(lambda name: name.replace('test_', ''))

# Continuous natural stimuli
decoding_data = decoding_data.loc[
    decoding_data['stimulus'].isin(CONTINUOUS_NATURAL)
]

# %% [markdown]
### Compute pairwise differences

# %% [code]
order = [
    'snake (predator)',
    'mousecam',
    'conspecifics',
    'crickets (prey)',
    'man writing',
]

assert set(order) == set(CONTINUOUS_NATURAL)

# %% [code]
nd_differences = analysis.pairwise_cohens_d_by_layer_area(nd_data, "log(normalized differentiation)", "stimulus", order)

# %% [code]
decoding_differences = analysis.pairwise_cohens_d_by_layer_area(decoding_data, 'f1_score', 'stimulus', order)

# %% [markdown]
### Plot

# %% [code]
# Plot on same scale
vmax = max(nd_differences["Cohen's d"].abs().max(), decoding_differences["Cohen's d"].abs().max())
vmin = -vmax

# %% [code]
grid = analysis.layer_area_heatmap(nd_differences, "Cohen's d", vmin=vmin, vmax=vmax)
analysis.savefig(grid.fig, OUTPUT_DIR / 'fig_7-1' / 'nd')

# %% [code]
grid = analysis.layer_area_heatmap(decoding_differences, "Cohen's d", vmin=vmin, vmax=vmax)
analysis.savefig(grid.fig, OUTPUT_DIR / 'fig_7-1' / 'decoding')
