# Supplementary material for: Measuring Stimulus-Evoked Neurophysiological Differentiation in Distinct Populations of Neurons in Mouse Visual Cortex
Source: eNeuro. 2022 Feb 8;9(1):ENEURO.0280-21.2021. doi: 10.1523/ENEURO.0280-21.2021 (PMC8856714; doi:10.1523/ENEURO.0280-21.2021)
Supplement: Extended Data 1 — Analysis code. All analyses and figures can be reproduced by following the instructions in README.md. Download Extended Data 1, ZIP file. [file enu-eN-NWR-0280-21-s02.zip › extended-data-1/table-1.ipynb]

# %% [markdown]
# Table 1

Permutation tests

# %% [code]
import numpy as np
import pandas as pd
from tqdm.notebook import tqdm

import analysis
from metadata import METADATA

# %% [code]
# Register tqdm with pandas for `progress_apply`
tqdm.pandas()

# %% [markdown]
## Load data

# %% [code]
df = pd.read_parquet('results/main.parquet')

# %% [code]
# Unscrambled vs. scrambled
subset = df.loc[df['stimulus_is_scrambled_pair']]

# %% [markdown]
## Permutation test functions

# %% [code]
from numpy.random import default_rng, SeedSequence
# Get a random number generator using a high-quality seed created with 
# `SeedSequence().entropy`
RNG = default_rng(seed=9531952262819343520803317503529205167)

# %% [code]
def sample(values, labels, statistic):
    # Shuffle the labels
    shuffled_labels = labels.values[RNG.permutation(len(labels.values))]
    # Return the evaluation
    return statistic(values, shuffled_labels)

# %% [code]
def permutation_test(data, value_col=None, label_col=None, statistic=None, n=10_000):
    # All arguments must be keyword arguments to use `progress_apply`
    if any([value_col is None, label_col is None, statistic is None]):
        raise ValueError("must provide value_col, label_col and statistic")
        
    values = data[value_col]
    labels = data[label_col]
    
    # Get the observed response
    observed = statistic(values, labels)
    
    # Sample n times to get a null distribution
    null_distribution = pd.Series([
        sample(values, labels, statistic) 
        for i in range(n)
    ])
    
    # The p value is the fraction of permutation statistics that are 
    # at least as extreme as the observed statistic 
    # (one-sided test; not taking absolute value of the observed statistic)
    p_value = np.mean(null_distribution >= observed)
    
    return pd.concat([
        pd.Series({
            'p_value': p_value,
            'observed': observed,
            'statistic': statistic.__name__,
            'response_variable': value_col,
        }),
        null_distribution.describe(),
    ])

# %% [markdown]
## Perform permutation tests

# %% [code]
response = 'log(normalized differentiation)'

# %% [code]
%%time

def mean_natural_artificial_difference(values, labels):
    return analysis.mean_difference(values, labels, a='natural', b='artificial')


permutation_test_results = subset.groupby('session').progress_apply(
    permutation_test, 
    value_col=response, 
    label_col='stimulus_type', 
    statistic=mean_natural_artificial_difference, 
    n=20_000,
)

# %% [code]
permutation_test_results.name = 'p_value'
permutation_test_results = pd.DataFrame(permutation_test_results)
permutation_test_results.to_parquet(f'results/permutation_tests.parquet')

# %% [code]
permutation_test_results = permutation_test_results.merge(METADATA, on='session')

# %% [markdown]
## Summarize

# %% [code]
ALPHA = 0.05

# %% [code]
def is_significant(data):
    return (data.p_value <= ALPHA)

# %% [code]
summary = (
    permutation_test_results
    .groupby(['layer', 'area'])
    .apply(
        lambda group: pd.Series({
            'significant': is_significant(group).sum(), 
            'total': len(group),
        })
    )
)

# %% [code]
output_path = 'results/permutation_tests_summary.csv'

# %% [code]
# Convert to wide format

summary_wide = (
    summary
    .astype(dict(significant=str, total=str))
    .agg(' / '.join, axis=1, )
    .reset_index()
    .pivot(index='layer', columns='area')
)
summary_wide.columns = summary_wide.columns.droplevel(level=0)

all_areas = (
    summary
    .groupby(level=0)
    .sum()
    .astype(dict(significant=str, total=str))
    .agg(' / '.join, axis=1, )
)

all_layers = (
    summary
    .groupby(level=1)
    .sum()
    .astype(dict(significant=str, total=str))
    .agg(' / '.join, axis=1, )
)

summary_wide.index = summary_wide.index.astype(str)
summary_wide.columns = summary_wide.columns.astype(str)
summary_wide.loc['All layers', :] = all_layers
summary_wide.loc[:, 'All areas'] = all_areas

summary_wide.to_csv(output_path)
summary_wide
