# Supplementary material for: Measuring Stimulus-Evoked Neurophysiological Differentiation in Distinct Populations of Neurons in Mouse Visual Cortex
Source: eNeuro. 2022 Feb 8;9(1):ENEURO.0280-21.2021. doi: 10.1523/ENEURO.0280-21.2021 (PMC8856714; doi:10.1523/ENEURO.0280-21.2021)
Supplement: Extended Data 1 — Analysis code. All analyses and figures can be reproduced by following the instructions in README.md. Download Extended Data 1, ZIP file. [file enu-eN-NWR-0280-21-s02.zip › extended-data-1/fig_7.ipynb]

# %% [markdown]
# Figure 7

Pairwise differences in neurophysiological differentiation among stimuli

# %% [code]
from pathlib import Path

import pandas as pd
from IPython.display import Image
from tqdm.auto import tqdm

import analysis
from analysis import CONTINUOUS_NATURAL, prepare_data_for_r

# %% [code]
OUTPUT_DIR = Path('figures')

# %% [markdown]
## Set up R

# %% [code]
%load_ext rpy2.ipython

# %% [code]
%%R
library(tidyverse)
library(broom)
library(ggplot2)
library(lme4)
library(multcomp)
library(emmeans)

theme_set(theme_minimal())

# %% [markdown]
## Load data

# %% [code]
df = pd.read_parquet("results/main.parquet")

# %% [code]
response = "log(normalized differentiation)"

# %% [code]
# Compare continuous natural stimuli
df = df.loc[
    df['stimulus'].isin(CONTINUOUS_NATURAL),
]

# %% [code]
df = prepare_data_for_r(df, response)

# %% [markdown]
## Fit model

# %% [code]
df.stimulus.unique()

# %% [code]
formula = f"`{response}` ~ 1 + stimulus + (1 | session)"
reduced_formula = f"`{response}` ~ 1 + (1 | session)"
print(formula)
print(reduced_formula)

# %% [code]
%%R -i df -i formula -i reduced_formula

# Order factors
df$stimulus = fct_relevel(
    df$stimulus,
    "snake (predator)",
    "mousecam", 
    "conspecifics", 
    "crickets (prey)", 
    "man writing"
)

# Estimate models
model = lmer(formula, data=df, REML=FALSE)
reduced_model = lmer(reduced_formula, data=df, REML=FALSE)

# Compare models
model_comparison = anova(model, reduced_model)
print(model_comparison)

# %% [markdown]
### Post hoc tests of pairwise differences in estimated marginal means among stimuli

# %% [code]
%%R -o pairwise_differences -o confidence_intervals

# Estimate marginal means
posthoc = emmeans(model, list(pairwise ~ stimulus), adjust='tukey', alternative='two.sided')
confidence_intervals = confint(posthoc)

means = posthoc$`emmeans of stimulus`
pairwise_differences = tidy(posthoc$`pairwise differences of stimulus`)

# %% [code]
pairwise_differences

# %% [code]
print(confidence_intervals)

# %% [markdown]
### Plot

# %% [code]
path = OUTPUT_DIR / "fig_7/pairwise_stimulus_estimated_marginal_mean_differences.png"
path.parent.mkdir(exist_ok=True)
path = str(path)

# %% [code]
%%R -i path

p = (
    pwpp(means) 
    + scale_colour_grey(start=0, end=0) 
    + theme(text = element_text(family = 'Roboto'))
)

width = 8.5

ggsave(
    path,
    p,
    width=width,
    height=width/2,
    dpi=300,
    units='cm'
)

# %% [code]
Image(filename=path)

# %% [markdown]
## Effect size

# %% [code]
stimuli = [
    "snake (predator)",
    "mousecam", 
    "conspecifics", 
    "crickets (prey)", 
    "man writing"
]

for i in range(len(stimuli)):
    for j in range(i + 1, len(stimuli)):
        stim1, stim2 = stimuli[i], stimuli[j]
        print(stim1, '–', stim2)
        effect_size = analysis.cohens_d(
                df,
                a=stim1,
                b=stim2,
                value_col=response,
                label_col="stimulus",
        )
        display(effect_size.round(3))
        print('---')

# %% [markdown]
## Mediation analysis

# %% [code]
%R library(mediation)

# %% [code]
%R set.seed(803317503)

# %% [code]
ALPHA = 0.05

# %% [code]
# Select pairs with significant differences
pairs = (
    pairwise_differences
    .sort_values(['p.value'], ascending=True)
    .loc[
        (pairwise_differences['p.value'] < ALPHA),
        ['level1', 'level2']
    ]
    .to_numpy()
    .tolist()
)
pairs

# %% [code]
data = df.copy()

# Code pupil diameter as arousal
data['normalized_pupil_diameter'] = -data['normalized_pupil_diameter']

# %% [code]
treatment = 'stimulus'

# %% [markdown]
### Locomotion

# %% [code]
mediator, covariate = 'locomotion', 'normalized_pupil_diameter'

# %% [code]
mediator_formula = f"{mediator} ~ 1 + {treatment} + {covariate} + (1 | session)"
outcome_formula = f"`{response}` ~ 1 + {mediator} + {treatment} + {covariate} + (1 | session)"
print(mediator_formula, end='\n\n')
print(outcome_formula)

# %% [code]
%%R -i data -i mediator_formula -i outcome_formula

print(nrow(data))
mediator_model = lmer(mediator_formula, data=data, REML=FALSE)
outcome_model = lmer(outcome_formula, data=data, REML=FALSE)

# %% [code]
for stim1, stim2 in tqdm(pairs):
    print('-'*79)
    print(f'{stim1} vs. {stim2}')
    print('-'*79)
    %R -i treatment -i mediator -i stim1 -i stim2 med = mediate(mediator_model, outcome_model, treat=treatment, mediator=mediator, robustSE=TRUE, treat.value=stim1, control.value=stim2)
    %R print(summary(med))

# %% [markdown]
### Pupil diameter

# %% [code]
mediator, covariate = 'normalized_pupil_diameter', 'locomotion'

# %% [code]
mediator_formula = f"{mediator} ~ 1 + {treatment} + {covariate} + (1 | session)"
outcome_formula = f"`{response}` ~ 1 + {mediator} + {treatment} + {covariate} + (1 | session)"
print(mediator_formula, end='\n\n')
print(outcome_formula)

# %% [code]
%%R -i data -i mediator_formula -i outcome_formula

print(nrow(data))
mediator_model = lmer(mediator_formula, data=data, REML=FALSE)
outcome_model = lmer(outcome_formula, data=data, REML=FALSE)

# %% [code]
for stim1, stim2 in tqdm(pairs):
    print('-'*79)
    print(f'{stim1} vs. {stim2}')
    print('-'*79)
    %R -i treatment -i mediator -i stim1 -i stim2 med = mediate(mediator_model, outcome_model, treat=treatment, mediator=mediator, robustSE=TRUE, treat.value=stim1, control.value=stim2)
    %R print(summary(med))
