# Supplementary material for: Measuring Stimulus-Evoked Neurophysiological Differentiation in Distinct Populations of Neurons in Mouse Visual Cortex
Source: eNeuro. 2022 Feb 8;9(1):ENEURO.0280-21.2021. doi: 10.1523/ENEURO.0280-21.2021 (PMC8856714; doi:10.1523/ENEURO.0280-21.2021)
Supplement: Extended Data 1 — Analysis code. All analyses and figures can be reproduced by following the instructions in README.md. Download Extended Data 1, ZIP file. [file enu-eN-NWR-0280-21-s02.zip › extended-data-1/fig_3-2,3-3,3-4,3-5,3-6,3-7.ipynb]

# %% [markdown]
# Figures 3-2, 3-3, 3-4, 3-5, 3-6, & 3-7

Sensitivity analyses

# %% [code]
from pathlib import Path

import matplotlib
import numpy as np
import pandas as pd
import seaborn as sb
from matplotlib import pyplot as plt
from tqdm.auto import tqdm

import analysis

# %% [code]
matplotlib.rcParams.update({'font.size': 16})

# %% [code]
# Register tqdm with pandas for `progress_apply`
tqdm.pandas()

# %% [code]
OUTPUT_DIR = Path('figures')

# %% [code]
# Significance threshold
ALPHA = 0.05

# %% [markdown]
### Load data

# %% [code]
stats = pd.read_parquet("results/stats.parquet").reset_index()

stats_arousal = pd.read_parquet("results/stats__arousal.parquet").reset_index()

# %% [code]
for data in [stats, stats_arousal]:
    # Rename and order metrics
    metric_names = {
        "cityblock": "Manhattan",
        "euclidean": "Euclidean",
        "chebyshev": "Chebyshev",
    }
    data["metric"] = data["metric"].map(metric_names)

    assert len(data["metric"].unique()) == len(metric_names)
    assert np.nan not in data["metric"].unique()

    data["metric"] = pd.Categorical(
        data["metric"], categories=metric_names.values(), ordered=True
    )

# %% [code]
# Parameters to iterate over when plotting
GROUPING_PARAMETERS = [
    "window",
    "window_param",
    "overlap",
    "log_frequency",
]

# %% [markdown]
### Plotting functions

# %% [code]
x = "state_length"
y = "metric"

# %% [code]
width = 5
height = 3
scale = 0.8

# %% [code]
def plot_interaction(data, output_dir=OUTPUT_DIR):
    params = dict(zip(GROUPING_PARAMETERS, data.name))
    
    fig = plt.figure(figsize=(6.4, 4.8))
    ax = analysis.heatmap(
        data=data,
        x=x,
        y=y,
        value="p.value",
        annot_kws=dict(fontsize=13),
        cmap=sb.color_palette("mako", as_cmap=True),
        cbar=False,
    )
    ax.get_xaxis().set_visible(False)
    ax.set_ylabel("")
    ax.set_yticklabels(ax.get_yticklabels(), rotation=0)
    fig.tight_layout()
    analysis.set_ax_size(
        width * scale, height * scale, fig=fig, ax=ax, aspect=True,
    )

    filename = analysis.make_filename(params, prefix=f"sensitivity_analysis", suffix=interaction)
    path = output_dir / filename
    analysis.savefig(
        fig,
        str(path) + ".svg",
        facecolor=None,
        edgecolor=None,
    )
    print(path)

    # Collect combinations that are not below significance threshold
    # so we can omit them in the posthoc tests
    insignificant = data.loc[data["p.value"] >= ALPHA, [x, y]]
    return insignificant


def plot_interaction_sensitivity(data, output_dir, interaction):
    insignificant = (
        data.loc[
            (data["interaction"] == interaction)
            & (data["test_type"] == "likelihood_ratio")
            & (data["term"] == "model")
        ]
        .groupby(by=GROUPING_PARAMETERS, dropna=False)
        .progress_apply(plot_interaction, output_dir=output_dir)
    )
    insignificant.index = insignificant.index.droplevel(level=None)
    insignificant["insignificant_likelihood_ratio"] = True
    return insignificant

# %% [code]
positions = dict(
    layer=dict(
        suptitle_x=0.2,
        suptitle_y=0.71,
        hspace=-0.83,
    ),
    area=dict(
        suptitle_x=0.2,
        suptitle_y=0.70,
        hspace=-0.89,
    ),
)

# %% [code]
def plot_posthoc(data, output_dir, name=None):
    if name is None:
        name = data.name
    params = dict(zip(GROUPING_PARAMETERS, name))

    g = sb.FacetGrid(
        data=data,
        row=interaction,
        margin_titles=True,
        height=6,
        aspect=1,
        sharex=True,
        sharey=True,
    )

    g.map_dataframe(
        analysis.heatmap,
        x=x,
        y=y,
        value="p.value",
        mask="insignificant_likelihood_ratio",
        cmap=sb.color_palette("mako", as_cmap=True),
        annot_kws=dict(fontsize=13),
        cbar=False,
    )

    for ax in g.axes.flat:
        ax.set_facecolor("#ddd")
    for ax in g.axes.flat[:-1]:
        ax.get_xaxis().set_visible(False)
    g.fig.subplots_adjust(hspace=positions[interaction]["hspace"], wspace=0.0)
    g.fig.tight_layout()
    for ax in g.axes.flat:
        analysis.set_ax_size(
            width * scale, height * scale, fig=g.fig, ax=ax, aspect=True
        )
        ax.set_yticklabels(ax.get_yticklabels(), rotation=0)
    g.axes.flat[-1].set_xlabel(x.replace("_", " ") + " (s)")
    g.set_titles(row_template="{row_name}", col_template="{col_name}")

    filename = analysis.make_filename(
        params, prefix=f"sensitivity_analysis", suffix=f"{interaction}__posthoc"
    )
    path = output_dir / filename
    analysis.savefig(
        g.fig,
        str(path) + ".svg",
        facecolor=None,
        edgecolor=None,
    )
    print(path)

    return g


def plot_posthoc_sensitivity(data, output_dir, interaction, insignificant):
    (
        data.loc[
            (data["interaction"] == interaction) & (data["test_type"] == "posthoc")
        ]
        .merge(insignificant, on=GROUPING_PARAMETERS + [x, y], how="left")
        .groupby(by=GROUPING_PARAMETERS, dropna=False)
        .progress_apply(plot_posthoc, output_dir=output_dir)
    )

# %% [markdown]
# Plot

# %% [code]
for data, output_dir in tqdm([
    (stats, OUTPUT_DIR/'fig_3-2,3-3,3-4'),
    (stats_arousal, OUTPUT_DIR/'fig_3-5,3-6,3-7'),
]):
    for interaction in tqdm(["area", "layer"]):
        insignificant = plot_interaction_sensitivity(data, output_dir, interaction)
        plot_posthoc_sensitivity(data, output_dir, interaction, insignificant)
        plt.close("all")
