# Supplementary material for: Measuring Stimulus-Evoked Neurophysiological Differentiation in Distinct Populations of Neurons in Mouse Visual Cortex
Source: eNeuro. 2022 Feb 8;9(1):ENEURO.0280-21.2021. doi: 10.1523/ENEURO.0280-21.2021 (PMC8856714; doi:10.1523/ENEURO.0280-21.2021)
Supplement: Extended Data 1 — Analysis code. All analyses and figures can be reproduced by following the instructions in README.md. Download Extended Data 1, ZIP file. [file enu-eN-NWR-0280-21-s02.zip › extended-data-1/fig_4.ipynb]

# %% [markdown]
# Figure 4

Effect size vs. behavioral data

# %% [code]
from pathlib import Path

import colorcet as cc
import matplotlib
import numpy as np
import pandas as pd
import seaborn as sb
from cycler import cycler
from matplotlib import pyplot as plt
from tqdm.notebook import tqdm

import analysis
from metadata import METADATA

# %% [code]
# Register tqdm with pandas for `progress_apply`
tqdm.pandas()

# %% [code]
matplotlib.rcParams.update({'font.size': 16})

# Color palette
PALETTE = np.array(cc.b_glasbey_category10[:5])[
    [2, 4, 0, 1, 3]
]
matplotlib.rcParams['axes.prop_cycle'] = cycler('color', PALETTE)

# %% [code]
OUTPUT_DIR = Path('figures')

# %% [markdown]
## Load data

# %% [code]
main = pd.read_parquet("results/main.parquet")

# %% [code]
# Unscrambled vs. scrambled
subset = main.loc[
    main["stimulus_is_scrambled_pair"]
]
subset.shape

# %% [code]
behavior = (
    pd.read_parquet('results/behavior_by_session.parquet')
    .merge(METADATA, on='session')
    .rename(columns={
        "normalized_pupil_diameter": "pupil diameter",
        "locomotion": "locomotion fraction",
    })
)

# %% [markdown]
## Effect size

# %% [code]
a = 'natural'
b = 'artificial'
label_col = 'stimulus_type'

# %% [markdown]
### Within session

# %% [code]
response = "log(normalized differentiation)"

# %% [code]
effect_size = (
    subset
    .groupby("session")
    .progress_apply(
        analysis.cohens_d,
        a=a,
        b=b,
        value_col=response,
        label_col=label_col,
    )
)

# %% [code]
effect_size.to_parquet("results/effect_size.parquet")

# %% [code]
subset = subset.merge(effect_size, on="session")

# %% [code]
main_effect_subset = subset.loc[
    (subset.layer == 'L2/3') &
    (subset.area.isin(['AL', 'AM'])),
]

# %% [markdown]
Range of effect sizes within L2/3 AL & AM

# %% [code]
main_effect_subset["Cohen's d"].min()

# %% [code]
main_effect_subset["Cohen's d"].max()

# %% [markdown]
### Effect size across L2/3 AL & AM sessions, 

# %% [code]
analysis.cohens_d(
    main_effect_subset,
    a=a,
    b=b,
    value_col=response,
    label_col=label_col,
)

# %% [markdown]
## Plot

# %% [code]
behavior = behavior.merge(effect_size, on='session')

# %% [code]
behavior_subset = behavior.loc[
    (behavior['layer'] == 'L2/3') &
    behavior['area'].isin(['AL', 'AM'])
]

# %% [code]
output_dir = OUTPUT_DIR / "fig_4"

# %% [code]
y = "Cohen's d"

# %% [code]
def scatter(ax, x, y, data, **kwargs):
    kwargs = {
        **dict(
            hue="area",
            style="layer",
            s=100,
            alpha=0.75,
            edgecolor=None,
            markers={
                "L2/3": "o",
                "L4": "s",
                "L5": "^",
            },
            hue_order=[
                "V1",
                "LM",
                "AL",
                "PM",
                "AM",
            ],
        ),
        **kwargs,
    }
    return sb.scatterplot(ax=ax, x=x, y=y, data=data, **kwargs)

# %% [code]
figsize = (8, 8)
fig, ax = plt.subplots(2, 2, sharey=True, figsize=figsize)

sb.regplot(
    ax=ax[0, 0],
    color="grey",
    ci=None,
    scatter=False,
    x="locomotion fraction",
    y=y,
    data=behavior_subset,
)
sb.regplot(
    ax=ax[0, 1],
    color="grey",
    ci=None,
    scatter=False,
    x="pupil diameter",
    y=y,
    data=behavior_subset,
)

scatter(ax=ax[0, 0], x="locomotion fraction", y=y, data=behavior_subset)
scatter(ax=ax[0, 1], x="pupil diameter", y=y, data=behavior_subset)
scatter(ax=ax[1, 0], x="locomotion fraction", y=y, data=behavior)
scatter(ax=ax[1, 1], x="pupil diameter", y=y, data=behavior)

for axis in ax[0]:
    axis.set_xlabel(None)

for axis in ax[:, 1]:
    axis.set_ylabel(None)
ax[1, 0].set_ylabel(None)

for axis in ax.flat:
    axis.get_legend().remove()

ax[0, 0].set_xlim(0, 0.2)
ax[0, 0].set_xticks([0, 0.1, 0.2])
ax[1, 0].set_xlim(0, 0.65)
ax[1, 0].set_xticks([0, 0.2, 0.4, 0.6])
ax[0, 1].set_xlim(0.35, 0.55)
ax[0, 1].set_xticks([0.4, 0.5, 0.6])
ax[1, 1].set_xlim(0.35, 0.7)
ax[1, 1].set_xticks([0.4, 0.5, 0.6, 0.7])

handles, labels = ax[1, 1].get_legend_handles_labels()
labels[0] = ""
labels[-4] = ""
legend = fig.legend(
    handles=handles,
    labels=labels,
    bbox_to_anchor=(1.2, 1),
    labelspacing=0.25,
    markerscale=1.5,
    ncol=1,
    handletextpad=-0.25,
)

fig.tight_layout()
fig.subplots_adjust(hspace=0.45, wspace=0.2)

# Write to disk
analysis.savefig(
    fig,
    output_dir / "effect_size_vs_behavior.png",
    bbox_extra_artists=[legend],
)

fig.show()

# %% [markdown]
## Statistical tests

# %% [markdown]
### Set up R and prepare data

# %% [code]
%load_ext rpy2.ipython

# %% [code]
data = behavior.loc[:, [
    "Cohen's d",
    "area",
    "layer",
    "pupil diameter",
    "locomotion fraction",
]].rename(columns={
    "Cohen's d": 'cohens_d',
    "locomotion fraction": 'locomotion_fraction',
    "pupil diameter": 'pupil_diameter',
})

# %% [code]
data_subset = data.loc[
    (data['layer'] == 'L2/3') &
    (data['area'].isin(['AL', 'AM']))
]

# %% [markdown]
### Test

# %% [code]
%%R -i data_subset

cor.test(
    data_subset$locomotion_fraction, 
    data_subset$cohens_d, 
    method = 'pearson',
    alternative = "two.sided",
)

# %% [code]
%%R -i data_subset

cor.test(
    data_subset$pupil_diameter, 
    data_subset$cohens_d, 
    method = 'pearson',
    alternative = "two.sided", 
)

# %% [markdown]
### Correlation for each area/layer combination

# %% [code]
%%R 

library(broom)

# %% [code]
from itertools import product

# %% [code]
def corr(data_subset, layer, area):
    if len(data_subset) <= 2:
        return pd.DataFrame([])
    rows = []
    row = %R -i data_subset tidy(cor.test(data_subset$locomotion_fraction, data_subset$cohens_d, method = 'pearson', alternative = "two.sided"))
    row['variable'] = 'locomotion fraction'
    row['min'] = data_subset['locomotion_fraction'].min()
    row['max'] = data_subset['locomotion_fraction'].max()
    row['range'] = row['max'] - row['min']
    rows.append(row)
    row = %R -i data_subset tidy(cor.test(data_subset$pupil_diameter, data_subset$cohens_d, method = 'pearson', alternative = "two.sided"))
    row['variable'] = 'pupil diameter'
    row['min'] = data_subset['pupil_diameter'].min()
    row['max'] = data_subset['pupil_diameter'].max()
    row['range'] = row['max'] - row['min']
    rows.append(row)
    result = pd.concat(rows)
    result['layer'] = layer
    result['area'] = area
    return result

# %% [code]
cols = ['statistic', 'p.value', 'estimate', 'min', 'max', 'range']

# %% [code]
layer = pd.concat([
    corr(data.loc[(data['layer'] == layer)], layer=layer, area=None)
    for layer in METADATA.layer.unique()
]).set_index(['layer', 'area', 'variable'])
layer.loc[:, cols]

# %% [code]
area = pd.concat([
    corr(data.loc[(data['area'] == area)], layer=None, area=area)
    for area in METADATA.area.unique()
]).set_index(['layer', 'area', 'variable'])
area.loc[:, cols]

# %% [code]
layer_area = pd.concat([
    corr(data.loc[
        (data['layer'] == layer) &
        (data['area'] == area)
    ], layer=layer, area=area)
    for layer, area in product(METADATA.layer.unique(), METADATA.area.unique())
]).set_index(['layer', 'area', 'variable'])
layer_area.loc[:, cols]

# %% [code]
def plot_layer_area(data, x, title=''):
    grid = sb.FacetGrid(data=data, row="layer", col="area", margin_titles=True)

    for ax, (idx, subset) in tqdm(list(zip(grid.axes.flat, grid.facet_data()))):
        scatter(
            ax=ax,
            x=x,
            y=y,
            data=subset,
            legend=False,
        )
        sb.regplot(
            ax=ax,
            color="grey",
            ci=None,
            scatter=False,
            x=x,
            y=y,
            data=subset,
        )
        if len(subset) > 2:
            layer = subset.iloc[0]['layer']
            area = subset.iloc[0]['area']
            r = layer_area.loc[(layer, area, x), 'estimate']
        else:
            r = 1.0
        ax.annotate(f'r = {r:.2f}', (0.4, 1.2))

    grid.fig.suptitle(title, y=1.02)
    
    return analysis.cleanup_grid(grid)

# %% [code]
for x in ["locomotion fraction", "pupil diameter"]:
    grid = plot_layer_area(behavior, x)
