# Supplementary material for: Measuring Stimulus-Evoked Neurophysiological Differentiation in Distinct Populations of Neurons in Mouse Visual Cortex
Source: eNeuro. 2022 Feb 8;9(1):ENEURO.0280-21.2021. doi: 10.1523/ENEURO.0280-21.2021 (PMC8856714; doi:10.1523/ENEURO.0280-21.2021)
Supplement: Extended Data 1 — Analysis code. All analyses and figures can be reproduced by following the instructions in README.md. Download Extended Data 1, ZIP file. [file enu-eN-NWR-0280-21-s02.zip › extended-data-1/results/table-s1.csv]

layer	area	ncells
L2/3	V1	451
L2/3	LM	353
L2/3	AL	336
L2/3	PM	259
L2/3	AM	284
L4	V1	649
L4	LM	456
L4	AL	479
L4	PM	135
L4	AM	62
L5	V1	126
L5	LM	185
L5	AL	86
L5	PM	76
L5	AM	81
