# Supplementary material for: Measuring Stimulus-Evoked Neurophysiological Differentiation in Distinct Populations of Neurons in Mouse Visual Cortex
Source: eNeuro. 2022 Feb 8;9(1):ENEURO.0280-21.2021. doi: 10.1523/ENEURO.0280-21.2021 (PMC8856714; doi:10.1523/ENEURO.0280-21.2021)
Supplement: Extended Data 1 — Analysis code. All analyses and figures can be reproduced by following the instructions in README.md. Download Extended Data 1, ZIP file. [file enu-eN-NWR-0280-21-s02.zip › extended-data-1/results/permutation_tests_summary.csv]

layer	V1	LM	AL	PM	AM	All areas
L2/3	1 / 3	1 / 3	3 / 3	0 / 3	3 / 3	8 / 15
L4	0 / 3	1 / 3	0 / 3	0 / 3	0 / 3	1 / 15
L5	0 / 3	0 / 3	0 / 2	0 / 3	0 / 3	0 / 14
All layers	1 / 9	2 / 9	3 / 8	0 / 9	3 / 9
