# Supplementary material for: Measuring Stimulus-Evoked Neurophysiological Differentiation in Distinct Populations of Neurons in Mouse Visual Cortex
Source: eNeuro. 2022 Feb 8;9(1):ENEURO.0280-21.2021. doi: 10.1523/ENEURO.0280-21.2021 (PMC8856714; doi:10.1523/ENEURO.0280-21.2021)
Supplement: Extended Data 1 — Analysis code. All analyses and figures can be reproduced by following the instructions in README.md. Download Extended Data 1, ZIP file. [file enu-eN-NWR-0280-21-s02.zip › extended-data-1/results/stats__fig_5.txt]

================================================================================
Layer
================================================================================
Data: data
Models:
reduced_model: `log(mean_centroid_distance)` ~ 1 + layer + stimulus_type + (1 | 
reduced_model:     session)
model: `log(mean_centroid_distance)` ~ 1 + layer * stimulus_type + (1 | 
model:     session)
              Df     AIC     BIC logLik deviance  Chisq Chi Df Pr(>Chisq)    
reduced_model  6 -4656.7 -4622.5 2334.4  -4668.7                             
model          8 -4670.9 -4625.3 2343.4  -4686.9 18.135      2  0.0001154 ***
---
Signif. codes:  0 ‘***’ 0.001 ‘**’ 0.01 ‘*’ 0.05 ‘.’ 0.1 ‘ ’ 1

	 Simultaneous Tests for General Linear Hypotheses

Fit: lmer(formula = `log(mean_centroid_distance)` ~ 1 + layer * stimulus_type + 
    (1 | session), data = data, REML = FALSE)

Linear Hypotheses:
                                     Estimate Std. Error z value   Pr(>z)    
L2/3:natural - L2/3:artificial <= 0  0.030702   0.005962   5.149 3.92e-07 ***
L4:natural - L4:artificial <= 0      0.010430   0.005962   1.749    0.116    
L5:natural - L5:artificial <= 0     -0.005786   0.006171  -0.938    0.995    
---
Signif. codes:  0 ‘***’ 0.001 ‘**’ 0.01 ‘*’ 0.05 ‘.’ 0.1 ‘ ’ 1
(Adjusted p values reported -- single-step method)


	 Simultaneous Confidence Intervals

Fit: lmer(formula = `log(mean_centroid_distance)` ~ 1 + layer * stimulus_type + 
    (1 | session), data = data, REML = FALSE)

Quantile = -2.1211
95% family-wise confidence level
 

Linear Hypotheses:
                                    Estimate  lwr       upr      
L2/3:natural - L2/3:artificial <= 0  0.030702  0.018056       Inf
L4:natural - L4:artificial <= 0      0.010430 -0.002216       Inf
L5:natural - L5:artificial <= 0     -0.005786 -0.018876       Inf


================================================================================
Area
================================================================================
Data: data
Models:
reduced_model: `log(mean_centroid_distance)` ~ 1 + area + stimulus_type + (1 | 
reduced_model:     session)
model: `log(mean_centroid_distance)` ~ 1 + area * stimulus_type + (1 | 
model:     session)
              Df     AIC     BIC logLik deviance  Chisq Chi Df Pr(>Chisq)   
reduced_model  8 -4653.4 -4607.8 2334.7  -4669.4                            
model         12 -4661.6 -4593.3 2342.8  -4685.6 16.232      4   0.002723 **
---
Signif. codes:  0 ‘***’ 0.001 ‘**’ 0.01 ‘*’ 0.05 ‘.’ 0.1 ‘ ’ 1

	 Simultaneous Tests for General Linear Hypotheses

Fit: lmer(formula = `log(mean_centroid_distance)` ~ 1 + area * stimulus_type + 
    (1 | session), data = data, REML = FALSE)

Linear Hypotheses:
                                  Estimate Std. Error z value   Pr(>z)    
V1:natural - V1:artificial <= 0  0.0032346  0.0077006   0.420  0.87211    
LM:natural - LM:artificial <= 0 -0.0003643  0.0077006  -0.047  0.97422    
AL:natural - AL:artificial <= 0  0.0240174  0.0081677   2.941  0.00816 ** 
PM:natural - PM:artificial <= 0  0.0011737  0.0077006   0.152  0.94465    
AM:natural - AM:artificial <= 0  0.0341597  0.0077006   4.436 2.29e-05 ***
---
Signif. codes:  0 ‘***’ 0.001 ‘**’ 0.01 ‘*’ 0.05 ‘.’ 0.1 ‘ ’ 1
(Adjusted p values reported -- single-step method)


	 Simultaneous Confidence Intervals

Fit: lmer(formula = `log(mean_centroid_distance)` ~ 1 + area * stimulus_type + 
    (1 | session), data = data, REML = FALSE)

Quantile = -2.319
95% family-wise confidence level
 

Linear Hypotheses:
                                Estimate   lwr        upr       
V1:natural - V1:artificial <= 0  0.0032346 -0.0146227        Inf
LM:natural - LM:artificial <= 0 -0.0003643 -0.0182216        Inf
AL:natural - AL:artificial <= 0  0.0240174  0.0050769        Inf
PM:natural - PM:artificial <= 0  0.0011737 -0.0166836        Inf
AM:natural - AM:artificial <= 0  0.0341597  0.0163024        Inf


~~~~~~~~~~~~~~~~~~~~~~~~~~~~~~~~~~~~~~~~~~~~~~~~~~~~~~~~~~~~~~~~~~~~~~~~~~~~~~~~
