# Supplementary material for: Measuring Stimulus-Evoked Neurophysiological Differentiation in Distinct Populations of Neurons in Mouse Visual Cortex
Source: eNeuro. 2022 Feb 8;9(1):ENEURO.0280-21.2021. doi: 10.1523/ENEURO.0280-21.2021 (PMC8856714; doi:10.1523/ENEURO.0280-21.2021)
Supplement: Extended Data 1 — Analysis code. All analyses and figures can be reproduced by following the instructions in README.md. Download Extended Data 1, ZIP file. [file enu-eN-NWR-0280-21-s02.zip › extended-data-1/results/stats__fig_3-8.txt]

================================================================================
Layer
================================================================================
Data: data
Models:
reduced_model: `log(normalized differentiation)` ~ 1 + layer + stimulus_type + 
reduced_model:     (1 | session)
model: `log(normalized differentiation)` ~ 1 + layer * stimulus_type + 
model:     (1 | session)
              Df    AIC    BIC  logLik deviance  Chisq Chi Df Pr(>Chisq)   
reduced_model  6 2112.9 2147.1 -1050.4   2100.9                            
model          8 2105.4 2151.0 -1044.7   2089.4 11.481      2   0.003213 **
---
Signif. codes:  0 ‘***’ 0.001 ‘**’ 0.01 ‘*’ 0.05 ‘.’ 0.1 ‘ ’ 1

	 Simultaneous Tests for General Linear Hypotheses

Fit: lmer(formula = `log(normalized differentiation)` ~ 1 + layer * 
    stimulus_type + (1 | session), data = data, REML = FALSE)

Linear Hypotheses:
                                    Estimate Std. Error z value   Pr(>z)    
L2/3:natural - L2/3:artificial <= 0  0.10702    0.02791   3.835 0.000188 ***
L4:natural - L4:artificial <= 0     -0.00431    0.02791  -0.154 0.915610    
L5:natural - L5:artificial <= 0     -0.01468    0.02894  -0.507 0.971358    
---
Signif. codes:  0 ‘***’ 0.001 ‘**’ 0.01 ‘*’ 0.05 ‘.’ 0.1 ‘ ’ 1
(Adjusted p values reported -- single-step method)


	 Simultaneous Confidence Intervals

Fit: lmer(formula = `log(normalized differentiation)` ~ 1 + layer * 
    stimulus_type + (1 | session), data = data, REML = FALSE)

Quantile = -2.1211
95% family-wise confidence level
 

Linear Hypotheses:
                                    Estimate lwr      upr     
L2/3:natural - L2/3:artificial <= 0  0.10702  0.04783      Inf
L4:natural - L4:artificial <= 0     -0.00431 -0.06350      Inf
L5:natural - L5:artificial <= 0     -0.01468 -0.07607      Inf


================================================================================
Area
================================================================================
Data: data
Models:
reduced_model: `log(normalized differentiation)` ~ 1 + area + stimulus_type + 
reduced_model:     (1 | session)
model: `log(normalized differentiation)` ~ 1 + area * stimulus_type + 
model:     (1 | session)
              Df    AIC    BIC  logLik deviance  Chisq Chi Df Pr(>Chisq)   
reduced_model  8 2119.7 2165.2 -1051.8   2103.7                            
model         12 2112.0 2180.3 -1044.0   2088.0 15.699      4    0.00345 **
---
Signif. codes:  0 ‘***’ 0.001 ‘**’ 0.01 ‘*’ 0.05 ‘.’ 0.1 ‘ ’ 1

	 Simultaneous Tests for General Linear Hypotheses

Fit: lmer(formula = `log(normalized differentiation)` ~ 1 + area * 
    stimulus_type + (1 | session), data = data, REML = FALSE)

Linear Hypotheses:
                                Estimate Std. Error z value  Pr(>z)   
V1:natural - V1:artificial <= 0  0.03525    0.03605   0.978 0.59173   
LM:natural - LM:artificial <= 0  0.01711    0.03605   0.475 0.85192   
AL:natural - AL:artificial <= 0  0.12142    0.03817   3.181 0.00367 **
PM:natural - PM:artificial <= 0 -0.07734    0.03599  -2.149 1.00000   
AM:natural - AM:artificial <= 0  0.06560    0.03599   1.823 0.15955   
---
Signif. codes:  0 ‘***’ 0.001 ‘**’ 0.01 ‘*’ 0.05 ‘.’ 0.1 ‘ ’ 1
(Adjusted p values reported -- single-step method)


	 Simultaneous Confidence Intervals

Fit: lmer(formula = `log(normalized differentiation)` ~ 1 + area * 
    stimulus_type + (1 | session), data = data, REML = FALSE)

Quantile = -2.319
95% family-wise confidence level
 

Linear Hypotheses:
                                Estimate lwr      upr     
V1:natural - V1:artificial <= 0  0.03525 -0.04834      Inf
LM:natural - LM:artificial <= 0  0.01711 -0.06648      Inf
AL:natural - AL:artificial <= 0  0.12142  0.03289      Inf
PM:natural - PM:artificial <= 0 -0.07734 -0.16080      Inf
AM:natural - AM:artificial <= 0  0.06560 -0.01786      Inf


~~~~~~~~~~~~~~~~~~~~~~~~~~~~~~~~~~~~~~~~~~~~~~~~~~~~~~~~~~~~~~~~~~~~~~~~~~~~~~~~
