# Supplementary material for: Measuring Stimulus-Evoked Neurophysiological Differentiation in Distinct Populations of Neurons in Mouse Visual Cortex
Source: eNeuro. 2022 Feb 8;9(1):ENEURO.0280-21.2021. doi: 10.1523/ENEURO.0280-21.2021 (PMC8856714; doi:10.1523/ENEURO.0280-21.2021)
Supplement: Extended Data 1 — Analysis code. All analyses and figures can be reproduced by following the instructions in README.md. Download Extended Data 1, ZIP file. [file enu-eN-NWR-0280-21-s02.zip › extended-data-1/results/stats__arousal/spectral-differentiation__state_length-0.5__metric-chebyshev__window-kaiser__window_param-14.0__overlap-0.5__log_frequency-True.txt]

Parameters:
{'state_length': 0.5, 'metric': 'chebyshev', 'window': 'kaiser', 'window_param': 14.0, 'overlap': 0.5, 'log_frequency': True}


================================================================================
Layer
================================================================================
Data: data
Models:
reduced_model: `log(normalized differentiation)` ~ 1 + layer + stimulus_type + 
reduced_model:     locomotion + normalized_pupil_diameter + (1 | session)
model: `log(normalized differentiation)` ~ 1 + layer * stimulus_type + 
model:     locomotion + normalized_pupil_diameter + (1 | session)
              Df    AIC    BIC  logLik deviance  Chisq Chi Df Pr(>Chisq)    
reduced_model  8 1803.5 1849.0 -893.73   1787.5                             
model         10 1789.9 1846.8 -884.93   1769.9 17.602      2  0.0001506 ***
---
Signif. codes:  0 ‘***’ 0.001 ‘**’ 0.01 ‘*’ 0.05 ‘.’ 0.1 ‘ ’ 1

	 Simultaneous Tests for General Linear Hypotheses

Fit: lmer(formula = `log(normalized differentiation)` ~ 1 + layer * 
    stimulus_type + locomotion + normalized_pupil_diameter + 
    (1 | session), data = data, REML = FALSE)

Linear Hypotheses:
                                     Estimate Std. Error z value   Pr(>z)    
L2/3:natural - L2/3:artificial <= 0  0.098099   0.025886   3.790 0.000226 ***
L4:natural - L4:artificial <= 0     -0.001238   0.025985  -0.048 0.887194    
L5:natural - L5:artificial <= 0     -0.055483   0.026846  -2.067 0.999992    
---
Signif. codes:  0 ‘***’ 0.001 ‘**’ 0.01 ‘*’ 0.05 ‘.’ 0.1 ‘ ’ 1
(Adjusted p values reported -- single-step method)


	 Simultaneous Confidence Intervals

Fit: lmer(formula = `log(normalized differentiation)` ~ 1 + layer * 
    stimulus_type + locomotion + normalized_pupil_diameter + 
    (1 | session), data = data, REML = FALSE)

Quantile = -2.1208
95% family-wise confidence level
 

Linear Hypotheses:
                                    Estimate  lwr       upr      
L2/3:natural - L2/3:artificial <= 0  0.098099  0.043201       Inf
L4:natural - L4:artificial <= 0     -0.001238 -0.056347       Inf
L5:natural - L5:artificial <= 0     -0.055483 -0.112417       Inf


================================================================================
Area
================================================================================
Data: data
Models:
reduced_model: `log(normalized differentiation)` ~ 1 + area + stimulus_type + 
reduced_model:     locomotion + normalized_pupil_diameter + (1 | session)
model: `log(normalized differentiation)` ~ 1 + area * stimulus_type + 
model:     locomotion + normalized_pupil_diameter + (1 | session)
              Df    AIC    BIC  logLik deviance  Chisq Chi Df Pr(>Chisq)    
reduced_model 10 1809.8 1866.8 -894.91   1789.8                             
model         14 1796.4 1876.1 -884.20   1768.4 21.418      4  0.0002616 ***
---
Signif. codes:  0 ‘***’ 0.001 ‘**’ 0.01 ‘*’ 0.05 ‘.’ 0.1 ‘ ’ 1

	 Simultaneous Tests for General Linear Hypotheses

Fit: lmer(formula = `log(normalized differentiation)` ~ 1 + area * 
    stimulus_type + locomotion + normalized_pupil_diameter + 
    (1 | session), data = data, REML = FALSE)

Linear Hypotheses:
                                 Estimate Std. Error z value Pr(>z)  
V1:natural - V1:artificial <= 0  0.026034   0.033366   0.780  0.705  
LM:natural - LM:artificial <= 0 -0.009162   0.033445  -0.274  0.990  
AL:natural - AL:artificial <= 0  0.099815   0.035424   2.818  0.012 *
PM:natural - PM:artificial <= 0 -0.101437   0.033379  -3.039  1.000  
AM:natural - AM:artificial <= 0  0.072097   0.033413   2.158  0.075 .
---
Signif. codes:  0 ‘***’ 0.001 ‘**’ 0.01 ‘*’ 0.05 ‘.’ 0.1 ‘ ’ 1
(Adjusted p values reported -- single-step method)


	 Simultaneous Confidence Intervals

Fit: lmer(formula = `log(normalized differentiation)` ~ 1 + area * 
    stimulus_type + locomotion + normalized_pupil_diameter + 
    (1 | session), data = data, REML = FALSE)

Quantile = -2.3187
95% family-wise confidence level
 

Linear Hypotheses:
                                Estimate  lwr       upr      
V1:natural - V1:artificial <= 0  0.026034 -0.051332       Inf
LM:natural - LM:artificial <= 0 -0.009162 -0.086712       Inf
AL:natural - AL:artificial <= 0  0.099815  0.017677       Inf
PM:natural - PM:artificial <= 0 -0.101437 -0.178833       Inf
AM:natural - AM:artificial <= 0  0.072097 -0.005379       Inf


~~~~~~~~~~~~~~~~~~~~~~~~~~~~~~~~~~~~~~~~~~~~~~~~~~~~~~~~~~~~~~~~~~~~~~~~~~~~~~~~
