# Supplementary material for: Measuring Stimulus-Evoked Neurophysiological Differentiation in Distinct Populations of Neurons in Mouse Visual Cortex
Source: eNeuro. 2022 Feb 8;9(1):ENEURO.0280-21.2021. doi: 10.1523/ENEURO.0280-21.2021 (PMC8856714; doi:10.1523/ENEURO.0280-21.2021)
Supplement: Extended Data 1 — Analysis code. All analyses and figures can be reproduced by following the instructions in README.md. Download Extended Data 1, ZIP file. [file enu-eN-NWR-0280-21-s02.zip › extended-data-1/results/stats__arousal/spectral-differentiation__state_length-0.5__metric-cityblock__window-tukey__window_param-0.25__overlap-0.125__log_frequency-True.txt]

Parameters:
{'state_length': 0.5, 'metric': 'cityblock', 'window': 'tukey', 'window_param': 0.25, 'overlap': 0.125, 'log_frequency': True}


================================================================================
Layer
================================================================================
Data: data
Models:
reduced_model: `log(normalized differentiation)` ~ 1 + layer + stimulus_type + 
reduced_model:     locomotion + normalized_pupil_diameter + (1 | session)
model: `log(normalized differentiation)` ~ 1 + layer * stimulus_type + 
model:     locomotion + normalized_pupil_diameter + (1 | session)
              Df    AIC    BIC  logLik deviance Chisq Chi Df Pr(>Chisq)    
reduced_model  8 755.05 800.62 -369.52   739.05                            
model         10 744.13 801.09 -362.06   724.13 14.92      2  0.0005756 ***
---
Signif. codes:  0 ‘***’ 0.001 ‘**’ 0.01 ‘*’ 0.05 ‘.’ 0.1 ‘ ’ 1

	 Simultaneous Tests for General Linear Hypotheses

Fit: lmer(formula = `log(normalized differentiation)` ~ 1 + layer * 
    stimulus_type + locomotion + normalized_pupil_diameter + 
    (1 | session), data = data, REML = FALSE)

Linear Hypotheses:
                                     Estimate Std. Error z value   Pr(>z)    
L2/3:natural - L2/3:artificial <= 0  0.070759   0.020338   3.479 0.000754 ***
L4:natural - L4:artificial <= 0      0.005035   0.020416   0.247 0.785018    
L5:natural - L5:artificial <= 0     -0.041512   0.021092  -1.968 0.999984    
---
Signif. codes:  0 ‘***’ 0.001 ‘**’ 0.01 ‘*’ 0.05 ‘.’ 0.1 ‘ ’ 1
(Adjusted p values reported -- single-step method)


	 Simultaneous Confidence Intervals

Fit: lmer(formula = `log(normalized differentiation)` ~ 1 + layer * 
    stimulus_type + locomotion + normalized_pupil_diameter + 
    (1 | session), data = data, REML = FALSE)

Quantile = -2.1208
95% family-wise confidence level
 

Linear Hypotheses:
                                    Estimate  lwr       upr      
L2/3:natural - L2/3:artificial <= 0  0.070759  0.027628       Inf
L4:natural - L4:artificial <= 0      0.005035 -0.038263       Inf
L5:natural - L5:artificial <= 0     -0.041512 -0.086243       Inf


================================================================================
Area
================================================================================
Data: data
Models:
reduced_model: `log(normalized differentiation)` ~ 1 + area + stimulus_type + 
reduced_model:     locomotion + normalized_pupil_diameter + (1 | session)
model: `log(normalized differentiation)` ~ 1 + area * stimulus_type + 
model:     locomotion + normalized_pupil_diameter + (1 | session)
              Df    AIC    BIC  logLik deviance  Chisq Chi Df Pr(>Chisq)    
reduced_model 10 761.77 818.73 -370.88   741.77                             
model         14 748.98 828.73 -360.49   720.98 20.786      4  0.0003492 ***
---
Signif. codes:  0 ‘***’ 0.001 ‘**’ 0.01 ‘*’ 0.05 ‘.’ 0.1 ‘ ’ 1

	 Simultaneous Tests for General Linear Hypotheses

Fit: lmer(formula = `log(normalized differentiation)` ~ 1 + area * 
    stimulus_type + locomotion + normalized_pupil_diameter + 
    (1 | session), data = data, REML = FALSE)

Linear Hypotheses:
                                 Estimate Std. Error z value Pr(>z)  
V1:natural - V1:artificial <= 0  0.019792   0.026202   0.755  0.719  
LM:natural - LM:artificial <= 0 -0.009261   0.026265  -0.353  0.993  
AL:natural - AL:artificial <= 0  0.077023   0.027818   2.769  0.014 *
PM:natural - PM:artificial <= 0 -0.076140   0.026212  -2.905  1.000  
AM:natural - AM:artificial <= 0  0.059689   0.026239   2.275  0.056 .
---
Signif. codes:  0 ‘***’ 0.001 ‘**’ 0.01 ‘*’ 0.05 ‘.’ 0.1 ‘ ’ 1
(Adjusted p values reported -- single-step method)


	 Simultaneous Confidence Intervals

Fit: lmer(formula = `log(normalized differentiation)` ~ 1 + area * 
    stimulus_type + locomotion + normalized_pupil_diameter + 
    (1 | session), data = data, REML = FALSE)

Quantile = -2.3187
95% family-wise confidence level
 

Linear Hypotheses:
                                Estimate  lwr       upr      
V1:natural - V1:artificial <= 0  0.019792 -0.040964       Inf
LM:natural - LM:artificial <= 0 -0.009261 -0.070161       Inf
AL:natural - AL:artificial <= 0  0.077023  0.012520       Inf
PM:natural - PM:artificial <= 0 -0.076140 -0.136919       Inf
AM:natural - AM:artificial <= 0  0.059689 -0.001153       Inf


~~~~~~~~~~~~~~~~~~~~~~~~~~~~~~~~~~~~~~~~~~~~~~~~~~~~~~~~~~~~~~~~~~~~~~~~~~~~~~~~
