# Supplementary material for: Measuring Stimulus-Evoked Neurophysiological Differentiation in Distinct Populations of Neurons in Mouse Visual Cortex
Source: eNeuro. 2022 Feb 8;9(1):ENEURO.0280-21.2021. doi: 10.1523/ENEURO.0280-21.2021 (PMC8856714; doi:10.1523/ENEURO.0280-21.2021)
Supplement: Extended Data 1 — Analysis code. All analyses and figures can be reproduced by following the instructions in README.md. Download Extended Data 1, ZIP file. [file enu-eN-NWR-0280-21-s02.zip › extended-data-1/results/stats__arousal/spectral-differentiation__state_length-10.0__metric-chebyshev__window-nan__window_param--1.0__overlap-0.0__log_frequency-True.txt]

Parameters:
{'state_length': 10.0, 'metric': 'chebyshev', 'window': nan, 'window_param': -1.0, 'overlap': 0.0, 'log_frequency': True}


================================================================================
Layer
================================================================================
Data: data
Models:
reduced_model: `log(normalized differentiation)` ~ 1 + layer + stimulus_type + 
reduced_model:     locomotion + normalized_pupil_diameter + (1 | session)
model: `log(normalized differentiation)` ~ 1 + layer * stimulus_type + 
model:     locomotion + normalized_pupil_diameter + (1 | session)
              Df    AIC    BIC  logLik deviance  Chisq Chi Df Pr(>Chisq)    
reduced_model  8 2363.9 2409.5 -1174.0   2347.9                             
model         10 2350.9 2407.8 -1165.4   2330.9 17.035      2  0.0001999 ***
---
Signif. codes:  0 ‘***’ 0.001 ‘**’ 0.01 ‘*’ 0.05 ‘.’ 0.1 ‘ ’ 1

	 Simultaneous Tests for General Linear Hypotheses

Fit: lmer(formula = `log(normalized differentiation)` ~ 1 + layer * 
    stimulus_type + locomotion + normalized_pupil_diameter + 
    (1 | session), data = data, REML = FALSE)

Linear Hypotheses:
                                    Estimate Std. Error z value Pr(>z)   
L2/3:natural - L2/3:artificial <= 0  0.08094    0.02959   2.736 0.0093 **
L4:natural - L4:artificial <= 0     -0.01491    0.02970  -0.502 0.9701   
L5:natural - L5:artificial <= 0     -0.09438    0.03068  -3.076 1.0000   
---
Signif. codes:  0 ‘***’ 0.001 ‘**’ 0.01 ‘*’ 0.05 ‘.’ 0.1 ‘ ’ 1
(Adjusted p values reported -- single-step method)


	 Simultaneous Confidence Intervals

Fit: lmer(formula = `log(normalized differentiation)` ~ 1 + layer * 
    stimulus_type + locomotion + normalized_pupil_diameter + 
    (1 | session), data = data, REML = FALSE)

Quantile = -2.1208
95% family-wise confidence level
 

Linear Hypotheses:
                                    Estimate lwr      upr     
L2/3:natural - L2/3:artificial <= 0  0.08094  0.01820      Inf
L4:natural - L4:artificial <= 0     -0.01491 -0.07790      Inf
L5:natural - L5:artificial <= 0     -0.09438 -0.15945      Inf


================================================================================
Area
================================================================================
Data: data
Models:
reduced_model: `log(normalized differentiation)` ~ 1 + area + stimulus_type + 
reduced_model:     locomotion + normalized_pupil_diameter + (1 | session)
model: `log(normalized differentiation)` ~ 1 + area * stimulus_type + 
model:     locomotion + normalized_pupil_diameter + (1 | session)
              Df    AIC    BIC  logLik deviance  Chisq Chi Df Pr(>Chisq)    
reduced_model 10 2364.7 2421.6 -1172.3   2344.7                             
model         14 2346.8 2426.6 -1159.4   2318.8 25.819      4  3.442e-05 ***
---
Signif. codes:  0 ‘***’ 0.001 ‘**’ 0.01 ‘*’ 0.05 ‘.’ 0.1 ‘ ’ 1

	 Simultaneous Tests for General Linear Hypotheses

Fit: lmer(formula = `log(normalized differentiation)` ~ 1 + area * 
    stimulus_type + locomotion + normalized_pupil_diameter + 
    (1 | session), data = data, REML = FALSE)

Linear Hypotheses:
                                Estimate Std. Error z value   Pr(>z)    
V1:natural - V1:artificial <= 0  0.01414    0.03809   0.371 0.887050    
LM:natural - LM:artificial <= 0 -0.06022    0.03818  -1.577 0.999999    
AL:natural - AL:artificial <= 0 -0.00812    0.04044  -0.201 0.986394    
PM:natural - PM:artificial <= 0 -0.12154    0.03811  -3.189 1.000000    
AM:natural - AM:artificial <= 0  0.13866    0.03814   3.635 0.000695 ***
---
Signif. codes:  0 ‘***’ 0.001 ‘**’ 0.01 ‘*’ 0.05 ‘.’ 0.1 ‘ ’ 1
(Adjusted p values reported -- single-step method)


	 Simultaneous Confidence Intervals

Fit: lmer(formula = `log(normalized differentiation)` ~ 1 + area * 
    stimulus_type + locomotion + normalized_pupil_diameter + 
    (1 | session), data = data, REML = FALSE)

Quantile = -2.3187
95% family-wise confidence level
 

Linear Hypotheses:
                                Estimate lwr      upr     
V1:natural - V1:artificial <= 0  0.01414 -0.07418      Inf
LM:natural - LM:artificial <= 0 -0.06022 -0.14875      Inf
AL:natural - AL:artificial <= 0 -0.00812 -0.10189      Inf
PM:natural - PM:artificial <= 0 -0.12154 -0.20990      Inf
AM:natural - AM:artificial <= 0  0.13866  0.05021      Inf


~~~~~~~~~~~~~~~~~~~~~~~~~~~~~~~~~~~~~~~~~~~~~~~~~~~~~~~~~~~~~~~~~~~~~~~~~~~~~~~~
