# Supplementary material for: Measuring Stimulus-Evoked Neurophysiological Differentiation in Distinct Populations of Neurons in Mouse Visual Cortex
Source: eNeuro. 2022 Feb 8;9(1):ENEURO.0280-21.2021. doi: 10.1523/ENEURO.0280-21.2021 (PMC8856714; doi:10.1523/ENEURO.0280-21.2021)
Supplement: Extended Data 1 — Analysis code. All analyses and figures can be reproduced by following the instructions in README.md. Download Extended Data 1, ZIP file. [file enu-eN-NWR-0280-21-s02.zip › extended-data-1/results/stats__arousal/spectral-differentiation__state_length-0.5__metric-chebyshev__window-nan__window_param--1.0__overlap-0.0__log_frequency-False.txt]

Parameters:
{'state_length': 0.5, 'metric': 'chebyshev', 'window': nan, 'window_param': -1.0, 'overlap': 0.0, 'log_frequency': False}


================================================================================
Layer
================================================================================
Data: data
Models:
reduced_model: `log(normalized differentiation)` ~ 1 + layer + stimulus_type + 
reduced_model:     locomotion + normalized_pupil_diameter + (1 | session)
model: `log(normalized differentiation)` ~ 1 + layer * stimulus_type + 
model:     locomotion + normalized_pupil_diameter + (1 | session)
              Df    AIC    BIC  logLik deviance  Chisq Chi Df Pr(>Chisq)    
reduced_model  8 1913.2 1958.7 -948.58   1897.2                             
model         10 1900.0 1957.0 -940.02   1880.0 17.115      2  0.0001921 ***
---
Signif. codes:  0 ‘***’ 0.001 ‘**’ 0.01 ‘*’ 0.05 ‘.’ 0.1 ‘ ’ 1

	 Simultaneous Tests for General Linear Hypotheses

Fit: lmer(formula = `log(normalized differentiation)` ~ 1 + layer * 
    stimulus_type + locomotion + normalized_pupil_diameter + 
    (1 | session), data = data, REML = FALSE)

Linear Hypotheses:
                                     Estimate Std. Error z value   Pr(>z)    
L2/3:natural - L2/3:artificial <= 0  0.093238   0.026550   3.512 0.000667 ***
L4:natural - L4:artificial <= 0     -0.007295   0.026652  -0.274 0.938537    
L5:natural - L5:artificial <= 0     -0.062066   0.027535  -2.254 0.999998    
---
Signif. codes:  0 ‘***’ 0.001 ‘**’ 0.01 ‘*’ 0.05 ‘.’ 0.1 ‘ ’ 1
(Adjusted p values reported -- single-step method)


	 Simultaneous Confidence Intervals

Fit: lmer(formula = `log(normalized differentiation)` ~ 1 + layer * 
    stimulus_type + locomotion + normalized_pupil_diameter + 
    (1 | session), data = data, REML = FALSE)

Quantile = -2.1208
95% family-wise confidence level
 

Linear Hypotheses:
                                    Estimate  lwr       upr      
L2/3:natural - L2/3:artificial <= 0  0.093238  0.036931       Inf
L4:natural - L4:artificial <= 0     -0.007295 -0.063818       Inf
L5:natural - L5:artificial <= 0     -0.062066 -0.120460       Inf


================================================================================
Area
================================================================================
Data: data
Models:
reduced_model: `log(normalized differentiation)` ~ 1 + area + stimulus_type + 
reduced_model:     locomotion + normalized_pupil_diameter + (1 | session)
model: `log(normalized differentiation)` ~ 1 + area * stimulus_type + 
model:     locomotion + normalized_pupil_diameter + (1 | session)
              Df    AIC    BIC  logLik deviance  Chisq Chi Df Pr(>Chisq)    
reduced_model 10 1918.9 1975.9 -949.47   1898.9                             
model         14 1907.1 1986.8 -939.55   1879.1 19.844      4   0.000536 ***
---
Signif. codes:  0 ‘***’ 0.001 ‘**’ 0.01 ‘*’ 0.05 ‘.’ 0.1 ‘ ’ 1

	 Simultaneous Tests for General Linear Hypotheses

Fit: lmer(formula = `log(normalized differentiation)` ~ 1 + area * 
    stimulus_type + locomotion + normalized_pupil_diameter + 
    (1 | session), data = data, REML = FALSE)

Linear Hypotheses:
                                Estimate Std. Error z value Pr(>z)  
V1:natural - V1:artificial <= 0  0.01582    0.03423   0.462 0.8550  
LM:natural - LM:artificial <= 0 -0.02635    0.03431  -0.768 0.9994  
AL:natural - AL:artificial <= 0  0.09590    0.03634   2.639 0.0206 *
PM:natural - PM:artificial <= 0 -0.09805    0.03424  -2.863 1.0000  
AM:natural - AM:artificial <= 0  0.07103    0.03428   2.072 0.0920 .
---
Signif. codes:  0 ‘***’ 0.001 ‘**’ 0.01 ‘*’ 0.05 ‘.’ 0.1 ‘ ’ 1
(Adjusted p values reported -- single-step method)


	 Simultaneous Confidence Intervals

Fit: lmer(formula = `log(normalized differentiation)` ~ 1 + area * 
    stimulus_type + locomotion + normalized_pupil_diameter + 
    (1 | session), data = data, REML = FALSE)

Quantile = -2.3187
95% family-wise confidence level
 

Linear Hypotheses:
                                Estimate  lwr       upr      
V1:natural - V1:artificial <= 0  0.015823 -0.063549       Inf
LM:natural - LM:artificial <= 0 -0.026348 -0.105908       Inf
AL:natural - AL:artificial <= 0  0.095899  0.011632       Inf
PM:natural - PM:artificial <= 0 -0.098046 -0.177448       Inf
AM:natural - AM:artificial <= 0  0.071031 -0.008453       Inf


~~~~~~~~~~~~~~~~~~~~~~~~~~~~~~~~~~~~~~~~~~~~~~~~~~~~~~~~~~~~~~~~~~~~~~~~~~~~~~~~
