# Supplementary material for: Measuring Stimulus-Evoked Neurophysiological Differentiation in Distinct Populations of Neurons in Mouse Visual Cortex
Source: eNeuro. 2022 Feb 8;9(1):ENEURO.0280-21.2021. doi: 10.1523/ENEURO.0280-21.2021 (PMC8856714; doi:10.1523/ENEURO.0280-21.2021)
Supplement: Extended Data 1 — Analysis code. All analyses and figures can be reproduced by following the instructions in README.md. Download Extended Data 1, ZIP file. [file enu-eN-NWR-0280-21-s02.zip › extended-data-1/results/stats__arousal/spectral-differentiation__state_length-2.0__metric-euclidean__window-kaiser__window_param-14.0__overlap-0.5__log_frequency-True.txt]

Parameters:
{'state_length': 2.0, 'metric': 'euclidean', 'window': 'kaiser', 'window_param': 14.0, 'overlap': 0.5, 'log_frequency': True}


================================================================================
Layer
================================================================================
Data: data
Models:
reduced_model: `log(normalized differentiation)` ~ 1 + layer + stimulus_type + 
reduced_model:     locomotion + normalized_pupil_diameter + (1 | session)
model: `log(normalized differentiation)` ~ 1 + layer * stimulus_type + 
model:     locomotion + normalized_pupil_diameter + (1 | session)
              Df    AIC    BIC  logLik deviance  Chisq Chi Df Pr(>Chisq)    
reduced_model  8 1866.4 1912.0 -925.22   1850.4                             
model         10 1853.4 1910.4 -916.70   1833.4 17.037      2  0.0001997 ***
---
Signif. codes:  0 ‘***’ 0.001 ‘**’ 0.01 ‘*’ 0.05 ‘.’ 0.1 ‘ ’ 1

	 Simultaneous Tests for General Linear Hypotheses

Fit: lmer(formula = `log(normalized differentiation)` ~ 1 + layer * 
    stimulus_type + locomotion + normalized_pupil_diameter + 
    (1 | session), data = data, REML = FALSE)

Linear Hypotheses:
                                    Estimate Std. Error z value   Pr(>z)    
L2/3:natural - L2/3:artificial <= 0  0.10382    0.02627   3.952 0.000116 ***
L4:natural - L4:artificial <= 0      0.00498    0.02637   0.189 0.808235    
L5:natural - L5:artificial <= 0     -0.04958    0.02724  -1.820 0.999955    
---
Signif. codes:  0 ‘***’ 0.001 ‘**’ 0.01 ‘*’ 0.05 ‘.’ 0.1 ‘ ’ 1
(Adjusted p values reported -- single-step method)


	 Simultaneous Confidence Intervals

Fit: lmer(formula = `log(normalized differentiation)` ~ 1 + layer * 
    stimulus_type + locomotion + normalized_pupil_diameter + 
    (1 | session), data = data, REML = FALSE)

Quantile = -2.1208
95% family-wise confidence level
 

Linear Hypotheses:
                                    Estimate lwr      upr     
L2/3:natural - L2/3:artificial <= 0  0.10382  0.04811      Inf
L4:natural - L4:artificial <= 0      0.00498 -0.05094      Inf
L5:natural - L5:artificial <= 0     -0.04958 -0.10736      Inf


================================================================================
Area
================================================================================
Data: data
Models:
reduced_model: `log(normalized differentiation)` ~ 1 + area + stimulus_type + 
reduced_model:     locomotion + normalized_pupil_diameter + (1 | session)
model: `log(normalized differentiation)` ~ 1 + area * stimulus_type + 
model:     locomotion + normalized_pupil_diameter + (1 | session)
              Df    AIC    BIC  logLik deviance  Chisq Chi Df Pr(>Chisq)   
reduced_model 10 1872.2 1929.1 -926.08   1852.2                            
model         14 1861.7 1941.5 -916.86   1833.7 18.445      4    0.00101 **
---
Signif. codes:  0 ‘***’ 0.001 ‘**’ 0.01 ‘*’ 0.05 ‘.’ 0.1 ‘ ’ 1

	 Simultaneous Tests for General Linear Hypotheses

Fit: lmer(formula = `log(normalized differentiation)` ~ 1 + area * 
    stimulus_type + locomotion + normalized_pupil_diameter + 
    (1 | session), data = data, REML = FALSE)

Linear Hypotheses:
                                 Estimate Std. Error z value Pr(>z)  
V1:natural - V1:artificial <= 0  0.024018   0.033878   0.709 0.7433  
LM:natural - LM:artificial <= 0 -0.007328   0.033958  -0.216 0.9873  
AL:natural - AL:artificial <= 0  0.101824   0.035967   2.831 0.0115 *
PM:natural - PM:artificial <= 0 -0.083528   0.033891  -2.465 1.0000  
AM:natural - AM:artificial <= 0  0.081618   0.033926   2.406 0.0397 *
---
Signif. codes:  0 ‘***’ 0.001 ‘**’ 0.01 ‘*’ 0.05 ‘.’ 0.1 ‘ ’ 1
(Adjusted p values reported -- single-step method)


	 Simultaneous Confidence Intervals

Fit: lmer(formula = `log(normalized differentiation)` ~ 1 + area * 
    stimulus_type + locomotion + normalized_pupil_diameter + 
    (1 | session), data = data, REML = FALSE)

Quantile = -2.3187
95% family-wise confidence level
 

Linear Hypotheses:
                                Estimate  lwr       upr      
V1:natural - V1:artificial <= 0  0.024018 -0.054535       Inf
LM:natural - LM:artificial <= 0 -0.007328 -0.086068       Inf
AL:natural - AL:artificial <= 0  0.101824  0.018426       Inf
PM:natural - PM:artificial <= 0 -0.083528 -0.162111       Inf
AM:natural - AM:artificial <= 0  0.081618  0.002954       Inf


~~~~~~~~~~~~~~~~~~~~~~~~~~~~~~~~~~~~~~~~~~~~~~~~~~~~~~~~~~~~~~~~~~~~~~~~~~~~~~~~
