# Supplementary material for: Measuring Stimulus-Evoked Neurophysiological Differentiation in Distinct Populations of Neurons in Mouse Visual Cortex
Source: eNeuro. 2022 Feb 8;9(1):ENEURO.0280-21.2021. doi: 10.1523/ENEURO.0280-21.2021 (PMC8856714; doi:10.1523/ENEURO.0280-21.2021)
Supplement: Extended Data 1 — Analysis code. All analyses and figures can be reproduced by following the instructions in README.md. Download Extended Data 1, ZIP file. [file enu-eN-NWR-0280-21-s02.zip › extended-data-1/results/stats__arousal/spectral-differentiation__state_length-2.0__metric-chebyshev__window-tukey__window_param-0.25__overlap-0.125__log_frequency-False.txt]

Parameters:
{'state_length': 2.0, 'metric': 'chebyshev', 'window': 'tukey', 'window_param': 0.25, 'overlap': 0.125, 'log_frequency': False}


================================================================================
Layer
================================================================================
Data: data
Models:
reduced_model: `log(normalized differentiation)` ~ 1 + layer + stimulus_type + 
reduced_model:     locomotion + normalized_pupil_diameter + (1 | session)
model: `log(normalized differentiation)` ~ 1 + layer * stimulus_type + 
model:     locomotion + normalized_pupil_diameter + (1 | session)
              Df    AIC    BIC  logLik deviance  Chisq Chi Df Pr(>Chisq)    
reduced_model  8 2225.3 2270.9 -1104.7   2209.3                             
model         10 2205.7 2262.7 -1092.9   2185.7 23.571      2  7.614e-06 ***
---
Signif. codes:  0 ‘***’ 0.001 ‘**’ 0.01 ‘*’ 0.05 ‘.’ 0.1 ‘ ’ 1

	 Simultaneous Tests for General Linear Hypotheses

Fit: lmer(formula = `log(normalized differentiation)` ~ 1 + layer * 
    stimulus_type + locomotion + normalized_pupil_diameter + 
    (1 | session), data = data, REML = FALSE)

Linear Hypotheses:
                                    Estimate Std. Error z value  Pr(>z)   
L2/3:natural - L2/3:artificial <= 0  0.09285    0.02851   3.257 0.00169 **
L4:natural - L4:artificial <= 0     -0.01764    0.02861  -0.617 0.98000   
L5:natural - L5:artificial <= 0     -0.10582    0.02956  -3.580 1.00000   
---
Signif. codes:  0 ‘***’ 0.001 ‘**’ 0.01 ‘*’ 0.05 ‘.’ 0.1 ‘ ’ 1
(Adjusted p values reported -- single-step method)


	 Simultaneous Confidence Intervals

Fit: lmer(formula = `log(normalized differentiation)` ~ 1 + layer * 
    stimulus_type + locomotion + normalized_pupil_diameter + 
    (1 | session), data = data, REML = FALSE)

Quantile = -2.1208
95% family-wise confidence level
 

Linear Hypotheses:
                                    Estimate lwr      upr     
L2/3:natural - L2/3:artificial <= 0  0.09285  0.03240      Inf
L4:natural - L4:artificial <= 0     -0.01764 -0.07833      Inf
L5:natural - L5:artificial <= 0     -0.10582 -0.16852      Inf


================================================================================
Area
================================================================================
Data: data
Models:
reduced_model: `log(normalized differentiation)` ~ 1 + area + stimulus_type + 
reduced_model:     locomotion + normalized_pupil_diameter + (1 | session)
model: `log(normalized differentiation)` ~ 1 + area * stimulus_type + 
model:     locomotion + normalized_pupil_diameter + (1 | session)
              Df    AIC    BIC  logLik deviance Chisq Chi Df Pr(>Chisq)    
reduced_model 10 2229.2 2286.2 -1104.6   2209.2                            
model         14 2212.0 2291.7 -1092.0   2184.0 25.24      4  4.502e-05 ***
---
Signif. codes:  0 ‘***’ 0.001 ‘**’ 0.01 ‘*’ 0.05 ‘.’ 0.1 ‘ ’ 1

	 Simultaneous Tests for General Linear Hypotheses

Fit: lmer(formula = `log(normalized differentiation)` ~ 1 + area * 
    stimulus_type + locomotion + normalized_pupil_diameter + 
    (1 | session), data = data, REML = FALSE)

Linear Hypotheses:
                                Estimate Std. Error z value Pr(>z)  
V1:natural - V1:artificial <= 0  0.01951    0.03676   0.531 0.8276  
LM:natural - LM:artificial <= 0 -0.08307    0.03685  -2.254 1.0000  
AL:natural - AL:artificial <= 0  0.08130    0.03903   2.083 0.0896 .
PM:natural - PM:artificial <= 0 -0.12427    0.03678  -3.379 1.0000  
AM:natural - AM:artificial <= 0  0.07708    0.03681   2.094 0.0874 .
---
Signif. codes:  0 ‘***’ 0.001 ‘**’ 0.01 ‘*’ 0.05 ‘.’ 0.1 ‘ ’ 1
(Adjusted p values reported -- single-step method)


	 Simultaneous Confidence Intervals

Fit: lmer(formula = `log(normalized differentiation)` ~ 1 + area * 
    stimulus_type + locomotion + normalized_pupil_diameter + 
    (1 | session), data = data, REML = FALSE)

Quantile = -2.3187
95% family-wise confidence level
 

Linear Hypotheses:
                                Estimate  lwr       upr      
V1:natural - V1:artificial <= 0  0.019511 -0.065729       Inf
LM:natural - LM:artificial <= 0 -0.083068 -0.168509       Inf
AL:natural - AL:artificial <= 0  0.081302 -0.009194       Inf
PM:natural - PM:artificial <= 0 -0.124275 -0.209546       Inf
AM:natural - AM:artificial <= 0  0.077077 -0.008283       Inf


~~~~~~~~~~~~~~~~~~~~~~~~~~~~~~~~~~~~~~~~~~~~~~~~~~~~~~~~~~~~~~~~~~~~~~~~~~~~~~~~
