# Supplementary material for: Measuring Stimulus-Evoked Neurophysiological Differentiation in Distinct Populations of Neurons in Mouse Visual Cortex
Source: eNeuro. 2022 Feb 8;9(1):ENEURO.0280-21.2021. doi: 10.1523/ENEURO.0280-21.2021 (PMC8856714; doi:10.1523/ENEURO.0280-21.2021)
Supplement: Extended Data 1 — Analysis code. All analyses and figures can be reproduced by following the instructions in README.md. Download Extended Data 1, ZIP file. [file enu-eN-NWR-0280-21-s02.zip › extended-data-1/results/stats__arousal/spectral-differentiation__state_length-1.0__metric-euclidean__window-tukey__window_param-0.25__overlap-0.125__log_frequency-True.txt]

Parameters:
{'state_length': 1.0, 'metric': 'euclidean', 'window': 'tukey', 'window_param': 0.25, 'overlap': 0.125, 'log_frequency': True}


================================================================================
Layer
================================================================================
Data: data
Models:
reduced_model: `log(normalized differentiation)` ~ 1 + layer + stimulus_type + 
reduced_model:     locomotion + normalized_pupil_diameter + (1 | session)
model: `log(normalized differentiation)` ~ 1 + layer * stimulus_type + 
model:     locomotion + normalized_pupil_diameter + (1 | session)
              Df    AIC    BIC  logLik deviance  Chisq Chi Df Pr(>Chisq)    
reduced_model  8 1759.6 1805.2 -871.80   1743.6                             
model         10 1743.7 1800.6 -861.83   1723.7 19.942      2  4.672e-05 ***
---
Signif. codes:  0 ‘***’ 0.001 ‘**’ 0.01 ‘*’ 0.05 ‘.’ 0.1 ‘ ’ 1

	 Simultaneous Tests for General Linear Hypotheses

Fit: lmer(formula = `log(normalized differentiation)` ~ 1 + layer * 
    stimulus_type + locomotion + normalized_pupil_diameter + 
    (1 | session), data = data, REML = FALSE)

Linear Hypotheses:
                                    Estimate Std. Error z value   Pr(>z)    
L2/3:natural - L2/3:artificial <= 0  0.09870    0.02563   3.852 0.000176 ***
L4:natural - L4:artificial <= 0     -0.01349    0.02572  -0.524 0.972266    
L5:natural - L5:artificial <= 0     -0.06093    0.02658  -2.293 0.999999    
---
Signif. codes:  0 ‘***’ 0.001 ‘**’ 0.01 ‘*’ 0.05 ‘.’ 0.1 ‘ ’ 1
(Adjusted p values reported -- single-step method)


	 Simultaneous Confidence Intervals

Fit: lmer(formula = `log(normalized differentiation)` ~ 1 + layer * 
    stimulus_type + locomotion + normalized_pupil_diameter + 
    (1 | session), data = data, REML = FALSE)

Quantile = -2.1208
95% family-wise confidence level
 

Linear Hypotheses:
                                    Estimate lwr      upr     
L2/3:natural - L2/3:artificial <= 0  0.09870  0.04436      Inf
L4:natural - L4:artificial <= 0     -0.01349 -0.06804      Inf
L5:natural - L5:artificial <= 0     -0.06093 -0.11729      Inf


================================================================================
Area
================================================================================
Data: data
Models:
reduced_model: `log(normalized differentiation)` ~ 1 + area + stimulus_type + 
reduced_model:     locomotion + normalized_pupil_diameter + (1 | session)
model: `log(normalized differentiation)` ~ 1 + area * stimulus_type + 
model:     locomotion + normalized_pupil_diameter + (1 | session)
              Df    AIC    BIC  logLik deviance  Chisq Chi Df Pr(>Chisq)    
reduced_model 10 1764.7 1821.7 -872.35   1744.7                             
model         14 1750.5 1830.2 -861.24   1722.5 22.221      4  0.0001811 ***
---
Signif. codes:  0 ‘***’ 0.001 ‘**’ 0.01 ‘*’ 0.05 ‘.’ 0.1 ‘ ’ 1

	 Simultaneous Tests for General Linear Hypotheses

Fit: lmer(formula = `log(normalized differentiation)` ~ 1 + area * 
    stimulus_type + locomotion + normalized_pupil_diameter + 
    (1 | session), data = data, REML = FALSE)

Linear Hypotheses:
                                Estimate Std. Error z value Pr(>z)  
V1:natural - V1:artificial <= 0  0.02069    0.03304   0.626 0.7847  
LM:natural - LM:artificial <= 0 -0.02058    0.03312  -0.621 0.9986  
AL:natural - AL:artificial <= 0  0.09606    0.03508   2.738 0.0153 *
PM:natural - PM:artificial <= 0 -0.10536    0.03305  -3.188 1.0000  
AM:natural - AM:artificial <= 0  0.06827    0.03309   2.063 0.0939 .
---
Signif. codes:  0 ‘***’ 0.001 ‘**’ 0.01 ‘*’ 0.05 ‘.’ 0.1 ‘ ’ 1
(Adjusted p values reported -- single-step method)


	 Simultaneous Confidence Intervals

Fit: lmer(formula = `log(normalized differentiation)` ~ 1 + area * 
    stimulus_type + locomotion + normalized_pupil_diameter + 
    (1 | session), data = data, REML = FALSE)

Quantile = -2.3187
95% family-wise confidence level
 

Linear Hypotheses:
                                Estimate  lwr       upr      
V1:natural - V1:artificial <= 0  0.020687 -0.055929       Inf
LM:natural - LM:artificial <= 0 -0.020576 -0.097373       Inf
AL:natural - AL:artificial <= 0  0.096064  0.014724       Inf
PM:natural - PM:artificial <= 0 -0.105362 -0.182006       Inf
AM:natural - AM:artificial <= 0  0.068268 -0.008456       Inf


~~~~~~~~~~~~~~~~~~~~~~~~~~~~~~~~~~~~~~~~~~~~~~~~~~~~~~~~~~~~~~~~~~~~~~~~~~~~~~~~
