# Supplementary material for: Measuring Stimulus-Evoked Neurophysiological Differentiation in Distinct Populations of Neurons in Mouse Visual Cortex
Source: eNeuro. 2022 Feb 8;9(1):ENEURO.0280-21.2021. doi: 10.1523/ENEURO.0280-21.2021 (PMC8856714; doi:10.1523/ENEURO.0280-21.2021)
Supplement: Extended Data 1 — Analysis code. All analyses and figures can be reproduced by following the instructions in README.md. Download Extended Data 1, ZIP file. [file enu-eN-NWR-0280-21-s02.zip › extended-data-1/results/stats__arousal/spectral-differentiation__state_length-2.0__metric-chebyshev__window-nan__window_param--1.0__overlap-0.0__log_frequency-True.txt]

Parameters:
{'state_length': 2.0, 'metric': 'chebyshev', 'window': nan, 'window_param': -1.0, 'overlap': 0.0, 'log_frequency': True}


================================================================================
Layer
================================================================================
Data: data
Models:
reduced_model: `log(normalized differentiation)` ~ 1 + layer + stimulus_type + 
reduced_model:     locomotion + normalized_pupil_diameter + (1 | session)
model: `log(normalized differentiation)` ~ 1 + layer * stimulus_type + 
model:     locomotion + normalized_pupil_diameter + (1 | session)
              Df    AIC    BIC  logLik deviance Chisq Chi Df Pr(>Chisq)    
reduced_model  8 2094.4 2140.0 -1039.2   2078.4                            
model         10 2083.5 2140.5 -1031.8   2063.5 14.86      2  0.0005933 ***
---
Signif. codes:  0 ‘***’ 0.001 ‘**’ 0.01 ‘*’ 0.05 ‘.’ 0.1 ‘ ’ 1

	 Simultaneous Tests for General Linear Hypotheses

Fit: lmer(formula = `log(normalized differentiation)` ~ 1 + layer * 
    stimulus_type + locomotion + normalized_pupil_diameter + 
    (1 | session), data = data, REML = FALSE)

Linear Hypotheses:
                                     Estimate Std. Error z value  Pr(>z)   
L2/3:natural - L2/3:artificial <= 0  0.081193   0.027732   2.928 0.00511 **
L4:natural - L4:artificial <= 0     -0.007644   0.027838  -0.275 0.93869   
L5:natural - L5:artificial <= 0     -0.071676   0.028761  -2.492 1.00000   
---
Signif. codes:  0 ‘***’ 0.001 ‘**’ 0.01 ‘*’ 0.05 ‘.’ 0.1 ‘ ’ 1
(Adjusted p values reported -- single-step method)


	 Simultaneous Confidence Intervals

Fit: lmer(formula = `log(normalized differentiation)` ~ 1 + layer * 
    stimulus_type + locomotion + normalized_pupil_diameter + 
    (1 | session), data = data, REML = FALSE)

Quantile = -2.1208
95% family-wise confidence level
 

Linear Hypotheses:
                                    Estimate  lwr       upr      
L2/3:natural - L2/3:artificial <= 0  0.081193  0.022379       Inf
L4:natural - L4:artificial <= 0     -0.007644 -0.066683       Inf
L5:natural - L5:artificial <= 0     -0.071676 -0.132670       Inf


================================================================================
Area
================================================================================
Data: data
Models:
reduced_model: `log(normalized differentiation)` ~ 1 + area + stimulus_type + 
reduced_model:     locomotion + normalized_pupil_diameter + (1 | session)
model: `log(normalized differentiation)` ~ 1 + area * stimulus_type + 
model:     locomotion + normalized_pupil_diameter + (1 | session)
              Df    AIC    BIC  logLik deviance  Chisq Chi Df Pr(>Chisq)    
reduced_model 10 2098.1 2155.1 -1039.1   2078.1                             
model         14 2084.8 2164.6 -1028.4   2056.8 21.299      4  0.0002762 ***
---
Signif. codes:  0 ‘***’ 0.001 ‘**’ 0.01 ‘*’ 0.05 ‘.’ 0.1 ‘ ’ 1

	 Simultaneous Tests for General Linear Hypotheses

Fit: lmer(formula = `log(normalized differentiation)` ~ 1 + area * 
    stimulus_type + locomotion + normalized_pupil_diameter + 
    (1 | session), data = data, REML = FALSE)

Linear Hypotheses:
                                Estimate Std. Error z value Pr(>z)  
V1:natural - V1:artificial <= 0  0.01869    0.03572   0.523 0.8308  
LM:natural - LM:artificial <= 0 -0.04510    0.03581  -1.260 1.0000  
AL:natural - AL:artificial <= 0  0.08732    0.03793   2.302 0.0522 .
PM:natural - PM:artificial <= 0 -0.11283    0.03574  -3.157 1.0000  
AM:natural - AM:artificial <= 0  0.07348    0.03577   2.054 0.0960 .
---
Signif. codes:  0 ‘***’ 0.001 ‘**’ 0.01 ‘*’ 0.05 ‘.’ 0.1 ‘ ’ 1
(Adjusted p values reported -- single-step method)


	 Simultaneous Confidence Intervals

Fit: lmer(formula = `log(normalized differentiation)` ~ 1 + area * 
    stimulus_type + locomotion + normalized_pupil_diameter + 
    (1 | session), data = data, REML = FALSE)

Quantile = -2.3187
95% family-wise confidence level
 

Linear Hypotheses:
                                Estimate   lwr        upr       
V1:natural - V1:artificial <= 0  0.0186883 -0.0641465        Inf
LM:natural - LM:artificial <= 0 -0.0451020 -0.1281331        Inf
AL:natural - AL:artificial <= 0  0.0873156 -0.0006276        Inf
PM:natural - PM:artificial <= 0 -0.1128343 -0.1957005        Inf
AM:natural - AM:artificial <= 0  0.0734765 -0.0094753        Inf


~~~~~~~~~~~~~~~~~~~~~~~~~~~~~~~~~~~~~~~~~~~~~~~~~~~~~~~~~~~~~~~~~~~~~~~~~~~~~~~~
