# Supplementary material for: Measuring Stimulus-Evoked Neurophysiological Differentiation in Distinct Populations of Neurons in Mouse Visual Cortex
Source: eNeuro. 2022 Feb 8;9(1):ENEURO.0280-21.2021. doi: 10.1523/ENEURO.0280-21.2021 (PMC8856714; doi:10.1523/ENEURO.0280-21.2021)
Supplement: Extended Data 1 — Analysis code. All analyses and figures can be reproduced by following the instructions in README.md. Download Extended Data 1, ZIP file. [file enu-eN-NWR-0280-21-s02.zip › extended-data-1/results/stats__arousal/spectral-differentiation__state_length-0.2__metric-cityblock__window-nan__window_param--1.0__overlap-0.0__log_frequency-False.txt]

Parameters:
{'state_length': 0.2, 'metric': 'cityblock', 'window': nan, 'window_param': -1.0, 'overlap': 0.0, 'log_frequency': False}


================================================================================
Layer
================================================================================
Data: data
Models:
reduced_model: `log(normalized differentiation)` ~ 1 + layer + stimulus_type + 
reduced_model:     locomotion + normalized_pupil_diameter + (1 | session)
model: `log(normalized differentiation)` ~ 1 + layer * stimulus_type + 
model:     locomotion + normalized_pupil_diameter + (1 | session)
              Df    AIC    BIC  logLik deviance  Chisq Chi Df Pr(>Chisq)    
reduced_model  8 518.12 563.69 -251.06   502.12                             
model         10 508.19 565.16 -244.10   488.19 13.922      2  0.0009482 ***
---
Signif. codes:  0 ‘***’ 0.001 ‘**’ 0.01 ‘*’ 0.05 ‘.’ 0.1 ‘ ’ 1

	 Simultaneous Tests for General Linear Hypotheses

Fit: lmer(formula = `log(normalized differentiation)` ~ 1 + layer * 
    stimulus_type + locomotion + normalized_pupil_diameter + 
    (1 | session), data = data, REML = FALSE)

Linear Hypotheses:
                                     Estimate Std. Error z value  Pr(>z)   
L2/3:natural - L2/3:artificial <= 0  0.064641   0.019267   3.355 0.00119 **
L4:natural - L4:artificial <= 0      0.004792   0.019341   0.248 0.78453   
L5:natural - L5:artificial <= 0     -0.038131   0.019982  -1.908 0.99998   
---
Signif. codes:  0 ‘***’ 0.001 ‘**’ 0.01 ‘*’ 0.05 ‘.’ 0.1 ‘ ’ 1
(Adjusted p values reported -- single-step method)


	 Simultaneous Confidence Intervals

Fit: lmer(formula = `log(normalized differentiation)` ~ 1 + layer * 
    stimulus_type + locomotion + normalized_pupil_diameter + 
    (1 | session), data = data, REML = FALSE)

Quantile = -2.1208
95% family-wise confidence level
 

Linear Hypotheses:
                                    Estimate  lwr       upr      
L2/3:natural - L2/3:artificial <= 0  0.064641  0.023780       Inf
L4:natural - L4:artificial <= 0      0.004792 -0.036226       Inf
L5:natural - L5:artificial <= 0     -0.038131 -0.080508       Inf


================================================================================
Area
================================================================================
Data: data
Models:
reduced_model: `log(normalized differentiation)` ~ 1 + area + stimulus_type + 
reduced_model:     locomotion + normalized_pupil_diameter + (1 | session)
model: `log(normalized differentiation)` ~ 1 + area * stimulus_type + 
model:     locomotion + normalized_pupil_diameter + (1 | session)
              Df    AIC    BIC  logLik deviance  Chisq Chi Df Pr(>Chisq)    
reduced_model 10 525.34 582.31 -252.67   505.34                             
model         14 513.47 593.21 -242.73   485.47 19.877      4  0.0005281 ***
---
Signif. codes:  0 ‘***’ 0.001 ‘**’ 0.01 ‘*’ 0.05 ‘.’ 0.1 ‘ ’ 1

	 Simultaneous Tests for General Linear Hypotheses

Fit: lmer(formula = `log(normalized differentiation)` ~ 1 + area * 
    stimulus_type + locomotion + normalized_pupil_diameter + 
    (1 | session), data = data, REML = FALSE)

Linear Hypotheses:
                                 Estimate Std. Error z value Pr(>z)  
V1:natural - V1:artificial <= 0  0.017031   0.024822   0.686 0.7550  
LM:natural - LM:artificial <= 0 -0.001559   0.024882  -0.063 0.9751  
AL:natural - AL:artificial <= 0  0.067219   0.026353   2.551 0.0266 *
PM:natural - PM:artificial <= 0 -0.074122   0.024832  -2.985 1.0000  
AM:natural - AM:artificial <= 0  0.056088   0.024858   2.256 0.0587 .
---
Signif. codes:  0 ‘***’ 0.001 ‘**’ 0.01 ‘*’ 0.05 ‘.’ 0.1 ‘ ’ 1
(Adjusted p values reported -- single-step method)


	 Simultaneous Confidence Intervals

Fit: lmer(formula = `log(normalized differentiation)` ~ 1 + area * 
    stimulus_type + locomotion + normalized_pupil_diameter + 
    (1 | session), data = data, REML = FALSE)

Quantile = -2.3187
95% family-wise confidence level
 

Linear Hypotheses:
                                Estimate  lwr       upr      
V1:natural - V1:artificial <= 0  0.017031 -0.040525       Inf
LM:natural - LM:artificial <= 0 -0.001559 -0.059253       Inf
AL:natural - AL:artificial <= 0  0.067219  0.006113       Inf
PM:natural - PM:artificial <= 0 -0.074122 -0.131700       Inf
AM:natural - AM:artificial <= 0  0.056088 -0.001550       Inf


~~~~~~~~~~~~~~~~~~~~~~~~~~~~~~~~~~~~~~~~~~~~~~~~~~~~~~~~~~~~~~~~~~~~~~~~~~~~~~~~
