# Supplementary material for: Measuring Stimulus-Evoked Neurophysiological Differentiation in Distinct Populations of Neurons in Mouse Visual Cortex
Source: eNeuro. 2022 Feb 8;9(1):ENEURO.0280-21.2021. doi: 10.1523/ENEURO.0280-21.2021 (PMC8856714; doi:10.1523/ENEURO.0280-21.2021)
Supplement: Extended Data 1 — Analysis code. All analyses and figures can be reproduced by following the instructions in README.md. Download Extended Data 1, ZIP file. [file enu-eN-NWR-0280-21-s02.zip › extended-data-1/results/stats__arousal/spectral-differentiation__state_length-5.0__metric-euclidean__window-nan__window_param--1.0__overlap-0.0__log_frequency-False.txt]

Parameters:
{'state_length': 5.0, 'metric': 'euclidean', 'window': nan, 'window_param': -1.0, 'overlap': 0.0, 'log_frequency': False}


================================================================================
Layer
================================================================================
Data: data
Models:
reduced_model: `log(normalized differentiation)` ~ 1 + layer + stimulus_type + 
reduced_model:     locomotion + normalized_pupil_diameter + (1 | session)
model: `log(normalized differentiation)` ~ 1 + layer * stimulus_type + 
model:     locomotion + normalized_pupil_diameter + (1 | session)
              Df    AIC    BIC  logLik deviance  Chisq Chi Df Pr(>Chisq)    
reduced_model  8 2129.8 2175.4 -1056.9   2113.8                             
model         10 2113.5 2170.5 -1046.8   2093.5 20.319      2  3.872e-05 ***
---
Signif. codes:  0 ‘***’ 0.001 ‘**’ 0.01 ‘*’ 0.05 ‘.’ 0.1 ‘ ’ 1

	 Simultaneous Tests for General Linear Hypotheses

Fit: lmer(formula = `log(normalized differentiation)` ~ 1 + layer * 
    stimulus_type + locomotion + normalized_pupil_diameter + 
    (1 | session), data = data, REML = FALSE)

Linear Hypotheses:
                                    Estimate Std. Error z value  Pr(>z)   
L2/3:natural - L2/3:artificial <= 0  0.07919    0.02792   2.836 0.00683 **
L4:natural - L4:artificial <= 0     -0.01450    0.02802  -0.517 0.97159   
L5:natural - L5:artificial <= 0     -0.10191    0.02895  -3.520 1.00000   
---
Signif. codes:  0 ‘***’ 0.001 ‘**’ 0.01 ‘*’ 0.05 ‘.’ 0.1 ‘ ’ 1
(Adjusted p values reported -- single-step method)


	 Simultaneous Confidence Intervals

Fit: lmer(formula = `log(normalized differentiation)` ~ 1 + layer * 
    stimulus_type + locomotion + normalized_pupil_diameter + 
    (1 | session), data = data, REML = FALSE)

Quantile = -2.1208
95% family-wise confidence level
 

Linear Hypotheses:
                                    Estimate lwr      upr     
L2/3:natural - L2/3:artificial <= 0  0.07919  0.01998      Inf
L4:natural - L4:artificial <= 0     -0.01450 -0.07393      Inf
L5:natural - L5:artificial <= 0     -0.10191 -0.16331      Inf


================================================================================
Area
================================================================================
Data: data
Models:
reduced_model: `log(normalized differentiation)` ~ 1 + area + stimulus_type + 
reduced_model:     locomotion + normalized_pupil_diameter + (1 | session)
model: `log(normalized differentiation)` ~ 1 + area * stimulus_type + 
model:     locomotion + normalized_pupil_diameter + (1 | session)
              Df    AIC    BIC  logLik deviance  Chisq Chi Df Pr(>Chisq)    
reduced_model 10 2131.7 2188.6 -1055.8   2111.7                             
model         14 2119.4 2199.2 -1045.7   2091.4 20.277      4  0.0004403 ***
---
Signif. codes:  0 ‘***’ 0.001 ‘**’ 0.01 ‘*’ 0.05 ‘.’ 0.1 ‘ ’ 1

	 Simultaneous Tests for General Linear Hypotheses

Fit: lmer(formula = `log(normalized differentiation)` ~ 1 + area * 
    stimulus_type + locomotion + normalized_pupil_diameter + 
    (1 | session), data = data, REML = FALSE)

Linear Hypotheses:
                                 Estimate Std. Error z value Pr(>z)  
V1:natural - V1:artificial <= 0  0.007523   0.036017   0.209 0.9316  
LM:natural - LM:artificial <= 0 -0.087940   0.036102  -2.436 1.0000  
AL:natural - AL:artificial <= 0  0.038427   0.038238   1.005 0.5740  
PM:natural - PM:artificial <= 0 -0.096349   0.036031  -2.674 1.0000  
AM:natural - AM:artificial <= 0  0.092237   0.036068   2.557 0.0261 *
---
Signif. codes:  0 ‘***’ 0.001 ‘**’ 0.01 ‘*’ 0.05 ‘.’ 0.1 ‘ ’ 1
(Adjusted p values reported -- single-step method)


	 Simultaneous Confidence Intervals

Fit: lmer(formula = `log(normalized differentiation)` ~ 1 + area * 
    stimulus_type + locomotion + normalized_pupil_diameter + 
    (1 | session), data = data, REML = FALSE)

Quantile = -2.3187
95% family-wise confidence level
 

Linear Hypotheses:
                                Estimate  lwr       upr      
V1:natural - V1:artificial <= 0  0.007523 -0.075991       Inf
LM:natural - LM:artificial <= 0 -0.087940 -0.171652       Inf
AL:natural - AL:artificial <= 0  0.038427 -0.050237       Inf
PM:natural - PM:artificial <= 0 -0.096349 -0.179894       Inf
AM:natural - AM:artificial <= 0  0.092237  0.008606       Inf


~~~~~~~~~~~~~~~~~~~~~~~~~~~~~~~~~~~~~~~~~~~~~~~~~~~~~~~~~~~~~~~~~~~~~~~~~~~~~~~~
