# Supplementary material for: Measuring Stimulus-Evoked Neurophysiological Differentiation in Distinct Populations of Neurons in Mouse Visual Cortex
Source: eNeuro. 2022 Feb 8;9(1):ENEURO.0280-21.2021. doi: 10.1523/ENEURO.0280-21.2021 (PMC8856714; doi:10.1523/ENEURO.0280-21.2021)
Supplement: Extended Data 1 — Analysis code. All analyses and figures can be reproduced by following the instructions in README.md. Download Extended Data 1, ZIP file. [file enu-eN-NWR-0280-21-s02.zip › extended-data-1/results/stats__arousal/spectral-differentiation__state_length-0.2__metric-euclidean__window-tukey__window_param-0.25__overlap-0.125__log_frequency-True.txt]

Parameters:
{'state_length': 0.2, 'metric': 'euclidean', 'window': 'tukey', 'window_param': 0.25, 'overlap': 0.125, 'log_frequency': True}


================================================================================
Layer
================================================================================
Data: data
Models:
reduced_model: `log(normalized differentiation)` ~ 1 + layer + stimulus_type + 
reduced_model:     locomotion + normalized_pupil_diameter + (1 | session)
model: `log(normalized differentiation)` ~ 1 + layer * stimulus_type + 
model:     locomotion + normalized_pupil_diameter + (1 | session)
              Df    AIC    BIC  logLik deviance  Chisq Chi Df Pr(>Chisq)    
reduced_model  8 1510.0 1555.6 -747.02   1494.0                             
model         10 1497.8 1554.8 -738.91   1477.8 16.213      2  0.0003016 ***
---
Signif. codes:  0 ‘***’ 0.001 ‘**’ 0.01 ‘*’ 0.05 ‘.’ 0.1 ‘ ’ 1

	 Simultaneous Tests for General Linear Hypotheses

Fit: lmer(formula = `log(normalized differentiation)` ~ 1 + layer * 
    stimulus_type + locomotion + normalized_pupil_diameter + 
    (1 | session), data = data, REML = FALSE)

Linear Hypotheses:
                                      Estimate Std. Error z value   Pr(>z)    
L2/3:natural - L2/3:artificial <= 0  0.0881646  0.0241979   3.643 0.000403 ***
L4:natural - L4:artificial <= 0     -0.0002392  0.0242910  -0.010 0.876347    
L5:natural - L5:artificial <= 0     -0.0497708  0.0250955  -1.983 0.999985    
---
Signif. codes:  0 ‘***’ 0.001 ‘**’ 0.01 ‘*’ 0.05 ‘.’ 0.1 ‘ ’ 1
(Adjusted p values reported -- single-step method)


	 Simultaneous Confidence Intervals

Fit: lmer(formula = `log(normalized differentiation)` ~ 1 + layer * 
    stimulus_type + locomotion + normalized_pupil_diameter + 
    (1 | session), data = data, REML = FALSE)

Quantile = -2.1208
95% family-wise confidence level
 

Linear Hypotheses:
                                    Estimate   lwr        upr       
L2/3:natural - L2/3:artificial <= 0  0.0881646  0.0368463        Inf
L4:natural - L4:artificial <= 0     -0.0002392 -0.0517548        Inf
L5:natural - L5:artificial <= 0     -0.0497708 -0.1029926        Inf


================================================================================
Area
================================================================================
Data: data
Models:
reduced_model: `log(normalized differentiation)` ~ 1 + area + stimulus_type + 
reduced_model:     locomotion + normalized_pupil_diameter + (1 | session)
model: `log(normalized differentiation)` ~ 1 + area * stimulus_type + 
model:     locomotion + normalized_pupil_diameter + (1 | session)
              Df    AIC    BIC  logLik deviance  Chisq Chi Df Pr(>Chisq)    
reduced_model 10 1516.4 1573.3 -748.19   1496.4                             
model         14 1504.2 1584.0 -738.12   1476.2 20.134      4  0.0004698 ***
---
Signif. codes:  0 ‘***’ 0.001 ‘**’ 0.01 ‘*’ 0.05 ‘.’ 0.1 ‘ ’ 1

	 Simultaneous Tests for General Linear Hypotheses

Fit: lmer(formula = `log(normalized differentiation)` ~ 1 + area * 
    stimulus_type + locomotion + normalized_pupil_diameter + 
    (1 | session), data = data, REML = FALSE)

Linear Hypotheses:
                                Estimate Std. Error z value Pr(>z)  
V1:natural - V1:artificial <= 0  0.02164    0.03119   0.694 0.7511  
LM:natural - LM:artificial <= 0 -0.01121    0.03126  -0.358 0.9937  
AL:natural - AL:artificial <= 0  0.08784    0.03311   2.653 0.0198 *
PM:natural - PM:artificial <= 0 -0.08989    0.03120  -2.881 1.0000  
AM:natural - AM:artificial <= 0  0.07150    0.03123   2.289 0.0540 .
---
Signif. codes:  0 ‘***’ 0.001 ‘**’ 0.01 ‘*’ 0.05 ‘.’ 0.1 ‘ ’ 1
(Adjusted p values reported -- single-step method)


	 Simultaneous Confidence Intervals

Fit: lmer(formula = `log(normalized differentiation)` ~ 1 + area * 
    stimulus_type + locomotion + normalized_pupil_diameter + 
    (1 | session), data = data, REML = FALSE)

Quantile = -2.3187
95% family-wise confidence level
 

Linear Hypotheses:
                                Estimate   lwr        upr       
V1:natural - V1:artificial <= 0  0.0216408 -0.0506797        Inf
LM:natural - LM:artificial <= 0 -0.0112055 -0.0836978        Inf
AL:natural - AL:artificial <= 0  0.0878390  0.0110584        Inf
PM:natural - PM:artificial <= 0 -0.0898940 -0.1622418        Inf
AM:natural - AM:artificial <= 0  0.0714952 -0.0009277        Inf


~~~~~~~~~~~~~~~~~~~~~~~~~~~~~~~~~~~~~~~~~~~~~~~~~~~~~~~~~~~~~~~~~~~~~~~~~~~~~~~~
