# Supplementary material for: Measuring Stimulus-Evoked Neurophysiological Differentiation in Distinct Populations of Neurons in Mouse Visual Cortex
Source: eNeuro. 2022 Feb 8;9(1):ENEURO.0280-21.2021. doi: 10.1523/ENEURO.0280-21.2021 (PMC8856714; doi:10.1523/ENEURO.0280-21.2021)
Supplement: Extended Data 1 — Analysis code. All analyses and figures can be reproduced by following the instructions in README.md. Download Extended Data 1, ZIP file. [file enu-eN-NWR-0280-21-s02.zip › extended-data-1/results/stats/spectral-differentiation__state_length-1.0__metric-euclidean__window-kaiser__window_param-14.0__overlap-0.5__log_frequency-False.txt]

Parameters:
{'state_length': 1.0, 'metric': 'euclidean', 'window': 'kaiser', 'window_param': 14.0, 'overlap': 0.5, 'log_frequency': False}


================================================================================
Layer
================================================================================
Data: data
Models:
reduced_model: `log(normalized differentiation)` ~ 1 + layer + stimulus_type + 
reduced_model:     (1 | session)
model: `log(normalized differentiation)` ~ 1 + layer * stimulus_type + 
model:     (1 | session)
              Df    AIC    BIC  logLik deviance  Chisq Chi Df Pr(>Chisq)   
reduced_model  6 2269.4 2303.6 -1128.7   2257.4                            
model          8 2259.8 2305.4 -1121.9   2243.8 13.584      2   0.001123 **
---
Signif. codes:  0 ‘***’ 0.001 ‘**’ 0.01 ‘*’ 0.05 ‘.’ 0.1 ‘ ’ 1

	 Simultaneous Tests for General Linear Hypotheses

Fit: lmer(formula = `log(normalized differentiation)` ~ 1 + layer * 
    stimulus_type + (1 | session), data = data, REML = FALSE)

Linear Hypotheses:
                                    Estimate Std. Error z value   Pr(>z)    
L2/3:natural - L2/3:artificial <= 0  0.11931    0.02882   4.140 5.22e-05 ***
L4:natural - L4:artificial <= 0      0.01291    0.02882   0.448    0.695    
L5:natural - L5:artificial <= 0     -0.02818    0.02983  -0.945    0.995    
---
Signif. codes:  0 ‘***’ 0.001 ‘**’ 0.01 ‘*’ 0.05 ‘.’ 0.1 ‘ ’ 1
(Adjusted p values reported -- single-step method)


	 Simultaneous Confidence Intervals

Fit: lmer(formula = `log(normalized differentiation)` ~ 1 + layer * 
    stimulus_type + (1 | session), data = data, REML = FALSE)

Quantile = -2.1211
95% family-wise confidence level
 

Linear Hypotheses:
                                    Estimate lwr      upr     
L2/3:natural - L2/3:artificial <= 0  0.11931  0.05818      Inf
L4:natural - L4:artificial <= 0      0.01291 -0.04822      Inf
L5:natural - L5:artificial <= 0     -0.02818 -0.09146      Inf


================================================================================
Area
================================================================================
Data: data
Models:
reduced_model: `log(normalized differentiation)` ~ 1 + area + stimulus_type + 
reduced_model:     (1 | session)
model: `log(normalized differentiation)` ~ 1 + area * stimulus_type + 
model:     (1 | session)
              Df    AIC    BIC  logLik deviance  Chisq Chi Df Pr(>Chisq)   
reduced_model  8 2277.6 2323.1 -1130.8   2261.6                            
model         12 2270.7 2339.0 -1123.3   2246.7 14.892      4    0.00493 **
---
Signif. codes:  0 ‘***’ 0.001 ‘**’ 0.01 ‘*’ 0.05 ‘.’ 0.1 ‘ ’ 1

	 Simultaneous Tests for General Linear Hypotheses

Fit: lmer(formula = `log(normalized differentiation)` ~ 1 + area * 
    stimulus_type + (1 | session), data = data, REML = FALSE)

Linear Hypotheses:
                                Estimate Std. Error z value  Pr(>z)   
V1:natural - V1:artificial <= 0  0.03361    0.03720   0.904 0.63625   
LM:natural - LM:artificial <= 0  0.01834    0.03720   0.493 0.84470   
AL:natural - AL:artificial <= 0  0.12145    0.03945   3.078 0.00519 **
PM:natural - PM:artificial <= 0 -0.07022    0.03720  -1.888 1.00000   
AM:natural - AM:artificial <= 0  0.08684    0.03720   2.335 0.04796 * 
---
Signif. codes:  0 ‘***’ 0.001 ‘**’ 0.01 ‘*’ 0.05 ‘.’ 0.1 ‘ ’ 1
(Adjusted p values reported -- single-step method)


	 Simultaneous Confidence Intervals

Fit: lmer(formula = `log(normalized differentiation)` ~ 1 + area * 
    stimulus_type + (1 | session), data = data, REML = FALSE)

Quantile = -2.319
95% family-wise confidence level
 

Linear Hypotheses:
                                Estimate   lwr        upr       
V1:natural - V1:artificial <= 0  0.0336083 -0.0526461        Inf
LM:natural - LM:artificial <= 0  0.0183406 -0.0679137        Inf
AL:natural - AL:artificial <= 0  0.1214475  0.0299610        Inf
PM:natural - PM:artificial <= 0 -0.0702191 -0.1564734        Inf
AM:natural - AM:artificial <= 0  0.0868378  0.0005835        Inf


~~~~~~~~~~~~~~~~~~~~~~~~~~~~~~~~~~~~~~~~~~~~~~~~~~~~~~~~~~~~~~~~~~~~~~~~~~~~~~~~
