# Supplementary material for: Measuring Stimulus-Evoked Neurophysiological Differentiation in Distinct Populations of Neurons in Mouse Visual Cortex
Source: eNeuro. 2022 Feb 8;9(1):ENEURO.0280-21.2021. doi: 10.1523/ENEURO.0280-21.2021 (PMC8856714; doi:10.1523/ENEURO.0280-21.2021)
Supplement: Extended Data 1 — Analysis code. All analyses and figures can be reproduced by following the instructions in README.md. Download Extended Data 1, ZIP file. [file enu-eN-NWR-0280-21-s02.zip › extended-data-1/results/stats/spectral-differentiation__state_length-10.0__metric-chebyshev__window-tukey__window_param-0.25__overlap-0.125__log_frequency-True.txt]

Parameters:
{'state_length': 10.0, 'metric': 'chebyshev', 'window': 'tukey', 'window_param': 0.25, 'overlap': 0.125, 'log_frequency': True}


================================================================================
Layer
================================================================================
Data: data
Models:
reduced_model: `log(normalized differentiation)` ~ 1 + layer + stimulus_type + 
reduced_model:     (1 | session)
model: `log(normalized differentiation)` ~ 1 + layer * stimulus_type + 
model:     (1 | session)
              Df    AIC    BIC  logLik deviance  Chisq Chi Df Pr(>Chisq)    
reduced_model  6 2629.3 2663.4 -1308.6   2617.3                             
model          8 2614.0 2659.6 -1299.0   2598.0 19.232      2  6.667e-05 ***
---
Signif. codes:  0 ‘***’ 0.001 ‘**’ 0.01 ‘*’ 0.05 ‘.’ 0.1 ‘ ’ 1

	 Simultaneous Tests for General Linear Hypotheses

Fit: lmer(formula = `log(normalized differentiation)` ~ 1 + layer * 
    stimulus_type + (1 | session), data = data, REML = FALSE)

Linear Hypotheses:
                                    Estimate Std. Error z value   Pr(>z)    
L2/3:natural - L2/3:artificial <= 0  0.11496    0.03143   3.658 0.000381 ***
L4:natural - L4:artificial <= 0     -0.00530    0.03143  -0.169 0.918795    
L5:natural - L5:artificial <= 0     -0.08160    0.03253  -2.509 1.000000    
---
Signif. codes:  0 ‘***’ 0.001 ‘**’ 0.01 ‘*’ 0.05 ‘.’ 0.1 ‘ ’ 1
(Adjusted p values reported -- single-step method)


	 Simultaneous Confidence Intervals

Fit: lmer(formula = `log(normalized differentiation)` ~ 1 + layer * 
    stimulus_type + (1 | session), data = data, REML = FALSE)

Quantile = -2.1211
95% family-wise confidence level
 

Linear Hypotheses:
                                    Estimate lwr      upr     
L2/3:natural - L2/3:artificial <= 0  0.11496  0.04831      Inf
L4:natural - L4:artificial <= 0     -0.00530 -0.07196      Inf
L5:natural - L5:artificial <= 0     -0.08161 -0.15060      Inf


================================================================================
Area
================================================================================
Data: data
Models:
reduced_model: `log(normalized differentiation)` ~ 1 + area + stimulus_type + 
reduced_model:     (1 | session)
model: `log(normalized differentiation)` ~ 1 + area * stimulus_type + 
model:     (1 | session)
              Df    AIC    BIC  logLik deviance  Chisq Chi Df Pr(>Chisq)    
reduced_model  8 2632.9 2678.4 -1308.4   2616.9                             
model         12 2618.6 2686.9 -1297.3   2594.6 22.327      4  0.0001725 ***
---
Signif. codes:  0 ‘***’ 0.001 ‘**’ 0.01 ‘*’ 0.05 ‘.’ 0.1 ‘ ’ 1

	 Simultaneous Tests for General Linear Hypotheses

Fit: lmer(formula = `log(normalized differentiation)` ~ 1 + area * 
    stimulus_type + (1 | session), data = data, REML = FALSE)

Linear Hypotheses:
                                 Estimate Std. Error z value   Pr(>z)    
V1:natural - V1:artificial <= 0  0.027091   0.040541   0.668 0.765836    
LM:natural - LM:artificial <= 0 -0.033211   0.040541  -0.819 0.999626    
AL:natural - AL:artificial <= 0 -0.001304   0.043001  -0.030 0.972351    
PM:natural - PM:artificial <= 0 -0.098242   0.040541  -2.423 1.000000    
AM:natural - AM:artificial <= 0  0.161354   0.040541   3.980 0.000172 ***
---
Signif. codes:  0 ‘***’ 0.001 ‘**’ 0.01 ‘*’ 0.05 ‘.’ 0.1 ‘ ’ 1
(Adjusted p values reported -- single-step method)


	 Simultaneous Confidence Intervals

Fit: lmer(formula = `log(normalized differentiation)` ~ 1 + area * 
    stimulus_type + (1 | session), data = data, REML = FALSE)

Quantile = -2.319
95% family-wise confidence level
 

Linear Hypotheses:
                                Estimate  lwr       upr      
V1:natural - V1:artificial <= 0  0.027091 -0.066923       Inf
LM:natural - LM:artificial <= 0 -0.033211 -0.127225       Inf
AL:natural - AL:artificial <= 0 -0.001304 -0.101020       Inf
PM:natural - PM:artificial <= 0 -0.098242 -0.192256       Inf
AM:natural - AM:artificial <= 0  0.161354  0.067340       Inf


~~~~~~~~~~~~~~~~~~~~~~~~~~~~~~~~~~~~~~~~~~~~~~~~~~~~~~~~~~~~~~~~~~~~~~~~~~~~~~~~
