# Supplementary material for: Measuring Stimulus-Evoked Neurophysiological Differentiation in Distinct Populations of Neurons in Mouse Visual Cortex
Source: eNeuro. 2022 Feb 8;9(1):ENEURO.0280-21.2021. doi: 10.1523/ENEURO.0280-21.2021 (PMC8856714; doi:10.1523/ENEURO.0280-21.2021)
Supplement: Extended Data 1 — Analysis code. All analyses and figures can be reproduced by following the instructions in README.md. Download Extended Data 1, ZIP file. [file enu-eN-NWR-0280-21-s02.zip › extended-data-1/results/stats/spectral-differentiation__state_length-10.0__metric-chebyshev__window-kaiser__window_param-14.0__overlap-0.5__log_frequency-True.txt]

Parameters:
{'state_length': 10.0, 'metric': 'chebyshev', 'window': 'kaiser', 'window_param': 14.0, 'overlap': 0.5, 'log_frequency': True}


================================================================================
Layer
================================================================================
Data: data
Models:
reduced_model: `log(normalized differentiation)` ~ 1 + layer + stimulus_type + 
reduced_model:     (1 | session)
model: `log(normalized differentiation)` ~ 1 + layer * stimulus_type + 
model:     (1 | session)
              Df    AIC    BIC  logLik deviance  Chisq Chi Df Pr(>Chisq)   
reduced_model  6 2991.0 3025.2 -1489.5   2979.0                            
model          8 2981.3 3026.8 -1482.6   2965.3 13.765      2   0.001025 **
---
Signif. codes:  0 ‘***’ 0.001 ‘**’ 0.01 ‘*’ 0.05 ‘.’ 0.1 ‘ ’ 1

	 Simultaneous Tests for General Linear Hypotheses

Fit: lmer(formula = `log(normalized differentiation)` ~ 1 + layer * 
    stimulus_type + (1 | session), data = data, REML = FALSE)

Linear Hypotheses:
                                    Estimate Std. Error z value  Pr(>z)   
L2/3:natural - L2/3:artificial <= 0  0.09683    0.03413   2.837 0.00681 **
L4:natural - L4:artificial <= 0     -0.04356    0.03413  -1.276 0.99897   
L5:natural - L5:artificial <= 0     -0.07231    0.03533  -2.047 0.99999   
---
Signif. codes:  0 ‘***’ 0.001 ‘**’ 0.01 ‘*’ 0.05 ‘.’ 0.1 ‘ ’ 1
(Adjusted p values reported -- single-step method)


	 Simultaneous Confidence Intervals

Fit: lmer(formula = `log(normalized differentiation)` ~ 1 + layer * 
    stimulus_type + (1 | session), data = data, REML = FALSE)

Quantile = -2.1211
95% family-wise confidence level
 

Linear Hypotheses:
                                    Estimate lwr      upr     
L2/3:natural - L2/3:artificial <= 0  0.09683  0.02444      Inf
L4:natural - L4:artificial <= 0     -0.04356 -0.11595      Inf
L5:natural - L5:artificial <= 0     -0.07231 -0.14725      Inf


================================================================================
Area
================================================================================
Data: data
Models:
reduced_model: `log(normalized differentiation)` ~ 1 + area + stimulus_type + 
reduced_model:     (1 | session)
model: `log(normalized differentiation)` ~ 1 + area * stimulus_type + 
model:     (1 | session)
              Df    AIC    BIC  logLik deviance  Chisq Chi Df Pr(>Chisq)
reduced_model  8 2996.2 3041.7 -1490.1   2980.2                         
model         12 2998.0 3066.3 -1487.0   2974.0 6.1761      4     0.1864

	 Simultaneous Tests for General Linear Hypotheses

Fit: lmer(formula = `log(normalized differentiation)` ~ 1 + area * 
    stimulus_type + (1 | session), data = data, REML = FALSE)

Linear Hypotheses:
                                 Estimate Std. Error z value Pr(>z)
V1:natural - V1:artificial <= 0  0.000903   0.044139   0.020  0.966
LM:natural - LM:artificial <= 0 -0.058359   0.044139  -1.322  1.000
AL:natural - AL:artificial <= 0  0.050926   0.046816   1.088  0.525
PM:natural - PM:artificial <= 0 -0.062270   0.044139  -1.411  1.000
AM:natural - AM:artificial <= 0  0.050746   0.044139   1.150  0.487
(Adjusted p values reported -- single-step method)


	 Simultaneous Confidence Intervals

Fit: lmer(formula = `log(normalized differentiation)` ~ 1 + area * 
    stimulus_type + (1 | session), data = data, REML = FALSE)

Quantile = -2.319
95% family-wise confidence level
 

Linear Hypotheses:
                                Estimate  lwr       upr      
V1:natural - V1:artificial <= 0  0.000903 -0.101453       Inf
LM:natural - LM:artificial <= 0 -0.058359 -0.160715       Inf
AL:natural - AL:artificial <= 0  0.050926 -0.057639       Inf
PM:natural - PM:artificial <= 0 -0.062270 -0.164626       Inf
AM:natural - AM:artificial <= 0  0.050747 -0.051609       Inf


~~~~~~~~~~~~~~~~~~~~~~~~~~~~~~~~~~~~~~~~~~~~~~~~~~~~~~~~~~~~~~~~~~~~~~~~~~~~~~~~
