# Supplementary material for: Measuring Stimulus-Evoked Neurophysiological Differentiation in Distinct Populations of Neurons in Mouse Visual Cortex
Source: eNeuro. 2022 Feb 8;9(1):ENEURO.0280-21.2021. doi: 10.1523/ENEURO.0280-21.2021 (PMC8856714; doi:10.1523/ENEURO.0280-21.2021)
Supplement: Extended Data 1 — Analysis code. All analyses and figures can be reproduced by following the instructions in README.md. Download Extended Data 1, ZIP file. [file enu-eN-NWR-0280-21-s02.zip › extended-data-1/results/stats/spectral-differentiation__state_length-10.0__metric-euclidean__window-kaiser__window_param-14.0__overlap-0.5__log_frequency-True.txt]

Parameters:
{'state_length': 10.0, 'metric': 'euclidean', 'window': 'kaiser', 'window_param': 14.0, 'overlap': 0.5, 'log_frequency': True}


================================================================================
Layer
================================================================================
Data: data
Models:
reduced_model: `log(normalized differentiation)` ~ 1 + layer + stimulus_type + 
reduced_model:     (1 | session)
model: `log(normalized differentiation)` ~ 1 + layer * stimulus_type + 
model:     (1 | session)
              Df    AIC    BIC  logLik deviance Chisq Chi Df Pr(>Chisq)   
reduced_model  6 2763.8 2798.0 -1375.9   2751.8                           
model          8 2755.7 2801.3 -1369.9   2739.7 12.06      2   0.002405 **
---
Signif. codes:  0 ‘***’ 0.001 ‘**’ 0.01 ‘*’ 0.05 ‘.’ 0.1 ‘ ’ 1

	 Simultaneous Tests for General Linear Hypotheses

Fit: lmer(formula = `log(normalized differentiation)` ~ 1 + layer * 
    stimulus_type + (1 | session), data = data, REML = FALSE)

Linear Hypotheses:
                                    Estimate Std. Error z value  Pr(>z)   
L2/3:natural - L2/3:artificial <= 0  0.08915    0.03239   2.752 0.00885 **
L4:natural - L4:artificial <= 0     -0.03985    0.03239  -1.231 0.99870   
L5:natural - L5:artificial <= 0     -0.05818    0.03352  -1.735 0.99993   
---
Signif. codes:  0 ‘***’ 0.001 ‘**’ 0.01 ‘*’ 0.05 ‘.’ 0.1 ‘ ’ 1
(Adjusted p values reported -- single-step method)


	 Simultaneous Confidence Intervals

Fit: lmer(formula = `log(normalized differentiation)` ~ 1 + layer * 
    stimulus_type + (1 | session), data = data, REML = FALSE)

Quantile = -2.1211
95% family-wise confidence level
 

Linear Hypotheses:
                                    Estimate lwr      upr     
L2/3:natural - L2/3:artificial <= 0  0.08915  0.02045      Inf
L4:natural - L4:artificial <= 0     -0.03985 -0.10855      Inf
L5:natural - L5:artificial <= 0     -0.05818 -0.12929      Inf


================================================================================
Area
================================================================================
Data: data
Models:
reduced_model: `log(normalized differentiation)` ~ 1 + area + stimulus_type + 
reduced_model:     (1 | session)
model: `log(normalized differentiation)` ~ 1 + area * stimulus_type + 
model:     (1 | session)
              Df    AIC    BIC  logLik deviance  Chisq Chi Df Pr(>Chisq)
reduced_model  8 2769.3 2814.8 -1376.6   2753.3                         
model         12 2771.0 2839.4 -1373.5   2747.0 6.2405      4     0.1819

	 Simultaneous Tests for General Linear Hypotheses

Fit: lmer(formula = `log(normalized differentiation)` ~ 1 + area * 
    stimulus_type + (1 | session), data = data, REML = FALSE)

Linear Hypotheses:
                                  Estimate Std. Error z value Pr(>z)
V1:natural - V1:artificial <= 0  0.0006722  0.0418690   0.016  0.967
LM:natural - LM:artificial <= 0 -0.0480925  0.0418690  -1.149  1.000
AL:natural - AL:artificial <= 0  0.0551590  0.0444088   1.242  0.432
PM:natural - PM:artificial <= 0 -0.0593058  0.0418690  -1.416  1.000
AM:natural - AM:artificial <= 0  0.0493435  0.0418690   1.179  0.470
(Adjusted p values reported -- single-step method)


	 Simultaneous Confidence Intervals

Fit: lmer(formula = `log(normalized differentiation)` ~ 1 + area * 
    stimulus_type + (1 | session), data = data, REML = FALSE)

Quantile = -2.319
95% family-wise confidence level
 

Linear Hypotheses:
                                Estimate   lwr        upr       
V1:natural - V1:artificial <= 0  0.0006722 -0.0964200        Inf
LM:natural - LM:artificial <= 0 -0.0480925 -0.1451847        Inf
AL:natural - AL:artificial <= 0  0.0551590 -0.0478229        Inf
PM:natural - PM:artificial <= 0 -0.0593058 -0.1563980        Inf
AM:natural - AM:artificial <= 0  0.0493435 -0.0477487        Inf


~~~~~~~~~~~~~~~~~~~~~~~~~~~~~~~~~~~~~~~~~~~~~~~~~~~~~~~~~~~~~~~~~~~~~~~~~~~~~~~~
