# Supplementary material for: Measuring Stimulus-Evoked Neurophysiological Differentiation in Distinct Populations of Neurons in Mouse Visual Cortex
Source: eNeuro. 2022 Feb 8;9(1):ENEURO.0280-21.2021. doi: 10.1523/ENEURO.0280-21.2021 (PMC8856714; doi:10.1523/ENEURO.0280-21.2021)
Supplement: Extended Data 1 — Analysis code. All analyses and figures can be reproduced by following the instructions in README.md. Download Extended Data 1, ZIP file. [file enu-eN-NWR-0280-21-s02.zip › extended-data-1/results/stats/spectral-differentiation__state_length-5.0__metric-euclidean__window-kaiser__window_param-14.0__overlap-0.5__log_frequency-True.txt]

Parameters:
{'state_length': 5.0, 'metric': 'euclidean', 'window': 'kaiser', 'window_param': 14.0, 'overlap': 0.5, 'log_frequency': True}


================================================================================
Layer
================================================================================
Data: data
Models:
reduced_model: `log(normalized differentiation)` ~ 1 + layer + stimulus_type + 
reduced_model:     (1 | session)
model: `log(normalized differentiation)` ~ 1 + layer * stimulus_type + 
model:     (1 | session)
              Df    AIC    BIC  logLik deviance  Chisq Chi Df Pr(>Chisq)    
reduced_model  6 2547.3 2581.5 -1267.6   2535.3                             
model          8 2536.4 2582.0 -1260.2   2520.4 14.838      2  0.0005998 ***
---
Signif. codes:  0 ‘***’ 0.001 ‘**’ 0.01 ‘*’ 0.05 ‘.’ 0.1 ‘ ’ 1

	 Simultaneous Tests for General Linear Hypotheses

Fit: lmer(formula = `log(normalized differentiation)` ~ 1 + layer * 
    stimulus_type + (1 | session), data = data, REML = FALSE)

Linear Hypotheses:
                                     Estimate Std. Error z value   Pr(>z)    
L2/3:natural - L2/3:artificial <= 0  0.133881   0.030761   4.352 2.02e-05 ***
L4:natural - L4:artificial <= 0      0.006253   0.030761   0.203    0.804    
L5:natural - L5:artificial <= 0     -0.026581   0.031841  -0.835    0.992    
---
Signif. codes:  0 ‘***’ 0.001 ‘**’ 0.01 ‘*’ 0.05 ‘.’ 0.1 ‘ ’ 1
(Adjusted p values reported -- single-step method)


	 Simultaneous Confidence Intervals

Fit: lmer(formula = `log(normalized differentiation)` ~ 1 + layer * 
    stimulus_type + (1 | session), data = data, REML = FALSE)

Quantile = -2.1211
95% family-wise confidence level
 

Linear Hypotheses:
                                    Estimate  lwr       upr      
L2/3:natural - L2/3:artificial <= 0  0.133881  0.068635       Inf
L4:natural - L4:artificial <= 0      0.006253 -0.058993       Inf
L5:natural - L5:artificial <= 0     -0.026581 -0.094117       Inf


================================================================================
Area
================================================================================
Data: data
Models:
reduced_model: `log(normalized differentiation)` ~ 1 + area + stimulus_type + 
reduced_model:     (1 | session)
model: `log(normalized differentiation)` ~ 1 + area * stimulus_type + 
model:     (1 | session)
              Df    AIC    BIC  logLik deviance  Chisq Chi Df Pr(>Chisq)   
reduced_model  8 2554.1 2599.6 -1269.0   2538.1                            
model         12 2545.3 2613.6 -1260.6   2521.3 16.775      4   0.002137 **
---
Signif. codes:  0 ‘***’ 0.001 ‘**’ 0.01 ‘*’ 0.05 ‘.’ 0.1 ‘ ’ 1

	 Simultaneous Tests for General Linear Hypotheses

Fit: lmer(formula = `log(normalized differentiation)` ~ 1 + area * 
    stimulus_type + (1 | session), data = data, REML = FALSE)

Linear Hypotheses:
                                Estimate Std. Error z value  Pr(>z)   
V1:natural - V1:artificial <= 0  0.04081    0.03969   1.028 0.56137   
LM:natural - LM:artificial <= 0 -0.01027    0.03969  -0.259 0.99003   
AL:natural - AL:artificial <= 0  0.13776    0.04210   3.272 0.00267 **
PM:natural - PM:artificial <= 0 -0.06607    0.03969  -1.665 1.00000   
AM:natural - AM:artificial <= 0  0.10529    0.03969   2.653 0.01982 * 
---
Signif. codes:  0 ‘***’ 0.001 ‘**’ 0.01 ‘*’ 0.05 ‘.’ 0.1 ‘ ’ 1
(Adjusted p values reported -- single-step method)


	 Simultaneous Confidence Intervals

Fit: lmer(formula = `log(normalized differentiation)` ~ 1 + area * 
    stimulus_type + (1 | session), data = data, REML = FALSE)

Quantile = -2.319
95% family-wise confidence level
 

Linear Hypotheses:
                                Estimate lwr      upr     
V1:natural - V1:artificial <= 0  0.04081 -0.05124      Inf
LM:natural - LM:artificial <= 0 -0.01027 -0.10232      Inf
AL:natural - AL:artificial <= 0  0.13776  0.04013      Inf
PM:natural - PM:artificial <= 0 -0.06607 -0.15812      Inf
AM:natural - AM:artificial <= 0  0.10529  0.01324      Inf


~~~~~~~~~~~~~~~~~~~~~~~~~~~~~~~~~~~~~~~~~~~~~~~~~~~~~~~~~~~~~~~~~~~~~~~~~~~~~~~~
